# Supplementary material for: Hematological parameters of type 2 diabetic adult patients at Debre Berhan Referral Hospital, Northeast Ethiopia: A comparative cross-sectional study
Source: PLoS One. 2021 Jun 14;16(6):e0253286. doi: 10.1371/journal.pone.0253286 (PMC8202906; doi:10.1371/journal.pone.0253286)
Supplement: S2 File — (XLSX) [file pone.0253286.s002.xlsx]

## Sheet: hematological parameters of T2D
IDN	AGE	GEN	EDU	RESI	OCP	INC	WT	HT	WC	HC	SBP	DBP	ANTIDMDR	DUT	DUDM	FBGM1	FBGM2	FBGM3	Glycemia	DMS	EXC	GRLEFY	FGRLEFY	EGC	FEGCON	METC	FMEAT	MILKC	FMILK	TEAC	WBC	NEUT	LYMPH	MON	EOS	BAS	RBC	HGB	HCT	MCV	MCH	MCHC	RDW	PLT	MPV	BMI	WHR	NLR
1	53	1	3	1	3	2000	71	1.7	87	98	120	70	1	8	8	131	131	130	130.667	1	2	2	2	2	1	2	1	1	999	1	9.1	5.6	2.7	0.6	0.2	0.1	4.28	15.6	48.6	96.3	33	35.6	13.8	268	8.2	24.5675	0.887755	2.07407
2	58	1	4	1	1	2000	65	1.75	78	88	120	80	1	7	7	170	148	126	148	1	2	1	999	1	999	1	999	1	999	2	7	4	2.3	0.6	0.1	0.1	4.89	16.4	46	94	33.5	35.2	13.3	318	7.4	21.2245	0.886364	1.73913
3	24	1	3	1	3	2500	52	1.5	78	88	120	80	1	9	9	190	179	195	188	1	2	2	2	1	999	2	2	1	2	2	7.6	4.4	2	0.7	0.4	0	5.2	15.8	48.9	93.6	31.1	34.5	14.3	257	8.2	23.1111	0.886364	2.2
4	28	2	2	1	3	1500	48	1.4	74	88	120	80	1	7	7	126	200	202	176	1	2	2	1	1	999	2	2	1	999	1	7.5	4.5	2.3	0.5	0.1	0	5.28	15.8	46.8	88.6	29.9	33.7	13.2	288	11.2	20	0.840909	1.95652
5	44	2	3	1	1	1500	55	1.6	88	98	120	80	1	8	8	135	132	140	135.667	1	1	2	1	1	999	2	1	1	999	2	7	3	2.6	0.8	0.3	0.1	5.08	15.7	45.6	89.8	30.8	34.4	14.2	247	10.1	31.1111	0.897959	1.15385
6	28	1	3	1	3	1800	50	1.5	69	78	120	80	1	6	6	207	231	162	200	1	2	1	999	1	999	2	1	1	999	1	5.2	4.6	2.5	0.7	0.4	0	5.1	15.5	47.8	93.7	32.4	35.5	13.7	293	9.1	24.4898	0.884615	1.84
7	44	2	3	2	3	2000	90	1.7	77	89	120	80	2	12	12	160	148	158	155.333	1	2	2	2	2	1	2	1	1	999	1	4.1	3.6	2.4	0.8	0.3	0	5	15.4	48.5	97	30.8	33.1	13.2	248	9.1	21.2245	0.865169	1.5
8	50	1	4	1	3	1500	62	1.75	79	86	110	70	1	11	11	160	154	205	173	1	1	1	999	1	999	1	999	2	1	2	4.6	2.5	1	0.9	0.1	0.1	5.19	17.8	47.7	92	34.4	36.2	14	186	7.7	21.4844	0.918605	2.5
9	28	2	4	1	3	3000	60	1.4	82	92	130	80	2	6	6	200	173	200	191	1	1	2	2	1	999	2	2	2	2	2	8.2	4.1	2.3	1	0.3	0.1	5.85	15	45.7	84	28	32.8	16.5	152	11.4	22.83	0.891304	1.78261
10	28	1	4	1	2	2000	68	1.7	82	90	130	90	1	7	7	150	142	113	135	1	2	2	1	1	999	2	2	2	2	1	5.1	4	1.4	1	0.2	0	5.23	16.6	46.9	89.7	31.7	35.3	13.2	190	8.6	22.2222	0.911111	2.85714
11	53	1	4	1	1	4870	65	1.5	83	98	140	90	1	8	8	150	129	200	159.667	1	2	2	1	1	999	2	1	1	999	2	4.4	3.6	2.1	0.9	0.3	0	5.21	16	46.4	90	31	34	13.4	175	8.3	31.1419	0.846939	1.71429
12	40	2	4	2	1	2500	61	1.7	83	96	120	80	2	10	10	189	133	207	176.333	1	1	1	999	1	999	2	1	2	1	1	5.6	4.2	2.1	1	0.2	0	5.24	16.3	45.1	86.1	31	36	12.8	319	7.7	25.3906	0.864583	2
13	60	1	4	1	1	5000	55	1.5	85	98	130	70	1	3	3	200	190	207	199	1	1	2	2	2	2	2	1	2	3	2	9.5	6	2.5	0.5	0.3	0.1	5.99	17.6	50	83.5	29.5	35.3	13.5	271	8.2	20.2449	0.867347	2.4
14	56	2	1	1	4	3000	56	1.4	75	88	130	90	1	4	4	195	185	195	191.667	1	1	2	2	2	1	2	1	2	2	2	6.2	3.5	2.3	0.2	0.1	0.1	4.82	14.9	43.9	91.1	30.8	33.8	15.5	398	8.2	20	0.852273	1.52174
15	38	2	4	1	3	1500	66	1.65	76	89	120	80	1	5	5	178	157	188	174.333	1	2	2	3	2	1	2	1	1	999	2	7.8	5.6	1	1	0.1	0	4.75	15.3	44.2	92.9	32.1	34.6	12.7	221	9.5	21.4533	0.853933	5.6
16	40	1	2	2	4	2500	68	1.5	79	93	130	80	1	4	4	125	140	150	138.333	1	1	2	2	2	1	2	1	2	2	1	7.2	5	1.4	0.6	0.1	0.1	5.12	15.6	45.5	88.9	30.4	34.3	14.1	253	9.9	30.6122	0.849462	3.57143
17	38	1	3	1	3	3200	50	1.4	80	94	120	80	1	3	3	150	120	142	137.333	1	2	1	999	2	2	2	1	1	999	2	3.9	1.4	1.8	0.4	0.2	0	5.36	16.1	48.3	89.1	30.2	33.8	13.8	237	10.8	23.5294	0.851064	0.777778
18	45	2	2	1	4	1500	58	1.4	69	78	110	70	1	3	3	220	240	204	221.333	1	1	2	1	1	999	2	1	1	999	2	4.3	2.3	1.5	0.3	0.1	0	4.35	14.1	40	91.9	32.4	35.3	14.3	283	7.3	22.2222	0.884615	1.53333
19	45	1	4	1	1	6582	62	1.5	70	80	110	70	1	4	4	180	156	169	168.333	1	2	2	3	2	1	2	1	1	999	2	5.3	3.9	1.2	1	0.5	0	4.95	16.9	49.1	99.2	34.2	34.5	14.7	263	7.7	28.8889	0.875	3.25
20	35	1	4	1	3	1000	55	1.6	70	81	110	70	1	6	6	200	190	220	203.333	1	2	1	999	1	999	2	1	1	999	2	6.2	3	2	0.7	0.5	0	5.72	16.9	48	84	29.5	35.1	14.2	301	7	21.1073	0.864198	1.5
21	27	1	3	2	4	1800	58	1.5	69	81	130	80	1	8	8	112	268	170	183.333	1	1	2	2	2	1	2	1	2	1	2	5.6	4.3	1.8	0.7	0.1	0.1	4.25	14.3	41.9	98.6	33.7	34.2	16.5	323	8.8	25.5102	0.851852	2.38889
22	55	2	2	1	4	1000	62	1.7	71	80	130	70	1	3	3	220	190	192	200.667	1	1	2	2	2	1	2	1	2	1	2	10.4	5.8	3	1	0.4	0	4.55	13.8	40.8	89.6	30.2	33.8	14	309	7.6	22.2222	0.8875	1.93333
23	60	2	3	1	4	1500	60	1.6	69	80	120	80	1	3	3	190	200	164	184.667	1	1	2	2	1	999	1	999	1	999	2	7.3	4.6	2.1	0.5	0.1	0	4.35	14.4	41.8	96	33.1	34.5	14.8	200	8.6	28.0612	0.8625	2.19048
24	50	2	3	2	4	1800	68	1.6	71	80	110	70	1	4	4	200	180	220	200	1	1	2	2	1	999	2	2	1	999	2	7.3	3.8	2.5	0.7	0.3	0.1	4.64	14.9	43.6	94	32.1	34.2	14.2	289	8.4	24.8889	0.8875	1.52
25	52	2	4	1	2	2500	71	1.65	88	98	110	70	1	8	8	120	153	219	164	1	1	2	2	2	1	2	1	1	999	2	7.4	3.9	1.7	1	0.3	0.1	4.46	14.5	42.3	94.1	27.5	34.1	13.7	243	7.7	27.1203	0.897959	2.29412
26	50	1	1	2	3	2800	68	1.56	71	81	120	80	1	13	13	140	150	201	163.667	1	2	2	2	2	2	2	2	1	999	2	5.1	4.3	1.3	0.7	0	0.1	4.31	15.2	42.7	99.2	35.4	35.7	13.6	329	8	24.4444	0.876543	3.30769
27	24	1	2	2	3	2000	59	1.4	76	86	110	70	1	6	6	200	182	197	193	1	1	2	2	2	1	2	1	1	999	2	5.7	4.2	0.7	0.7	0.1	0	5.47	17	49.4	90.4	31.2	34.5	14	220	8.9	28.5714	0.883721	6
28	45	2	4	1	3	2500	54	1.45	89	99	120	80	1	9	9	190	150	207	182.333	1	1	2	1	2	1	1	999	1	999	2	8.5	6	1.8	0.6	0.1	0	4.66	15.2	43.5	93.3	32.6	35	15.1	291	8.7	27.3437	0.89899	3.33333
29	44	2	4	1	1	3500	60	1.4	87	98	110	88	1	3	3	140	250	201	197	1	1	2	1	1	999	2	1	2	2	2	5	2.1	2.4	0.3	0.1	0	4.88	14.7	43.6	89.4	30.1	33.6	14.7	268	8.5	28.8889	0.887755	0.875
30	32	1	4	1	1	4500	65	1.6	88	98	110	70	1	12	12	150	172	148	156.667	1	2	2	2	1	999	1	999	2	2	1	8.5	6.3	1.5	0.6	0.1	0	4.78	15.6	44.7	93.6	32.7	35	12.3	252	8.3	24.2424	0.897959	4.2
31	34	1	3	2	3	3000	70	1.5	80	94	120	80	1	3	3	140	132	122	131.333	1	2	2	2	2	1	2	2	2	1	2	5.7	4.1	1.2	0.3	0	0	5.53	16.9	49.8	90.1	30.6	34	13.9	216	9	30.2222	0.851064	3.41667
32	48	1	3	2	3	2500	52	1.5	68	76	130	88	1	7	7	130	120	152	134	1	2	2	2	2	1	1	999	2	1	2	8.9	4.5	3.1	0.9	0.4	0.1	4.9	15.5	44.1	90	31.6	35.1	13.9	230	9.6	25.5102	0.894737	1.45161
33	40	2	4	1	3	2800	68	1.5	79	86	120	80	1	4	4	150	240	204	198	1	1	2	2	2	1	1	999	1	999	1	5.9	4.1	1.4	0.3	0	0	4.13	14.3	41.1	99.5	34.6	34.7	12.4	274	7.4	22.2222	0.918605	2.92857
34	46	1	4	1	3	3000	52	1.6	68	78	110	70	1	7	7	190	181	157	176	1	2	2	2	2	1	2	1	1	999	2	8.4	5.4	2.1	0.5	0.4	0	4.97	15.4	44.8	90.1	30.9	34.3	14	364	8.3	29.5918	0.871795	2.57143
35	55	1	2	2	4	2500	62	1.5	84	98	110	88	1	7	7	170	150	164	161.333	1	2	2	2	2	1	1	999	1	999	2	8.5	4.7	2.7	0.6	0.4	0.1	4.67	15	44	94.4	32.2	34.1	13	234	7.3	27.5556	0.857143	1.74074
36	40	1	3	2	3	2500	62	1.55	68	80	110	70	1	4	4	140	128	135	134.333	1	2	2	1	2	2	2	1	2	2	2	7.8	5.6	0.8	1	0.1	0	5.8	17.1	49.8	85.9	29.6	34.4	13.1	265	8.4	21.4844	0.85	7
37	39	2	4	1	3	4500	63	1.6	84	98	108	80	1	8	8	144	204	194	180.667	1	1	2	1	2	1	1	999	1	999	2	7.4	5	2	0.3	0	0	4.08	12.2	37.6	92.1	30	32.6	14.8	246	8.6	26.1719	0.857143	2.5
38	34	1	4	1	3	1800	60	1.65	69	79	110	70	1	8	8	190	158	210	186	1	2	2	1	2	1	1	999	1	999	2	6.3	3.5	1.4	0.8	0.4	0.1	5.81	17	49	84.4	29.2	34.6	13.9	299	7.1	25.7778	0.873418	2.5
39	40	1	4	1	1	3500	66	1.5	70	81	130	85	1	8	8	190	170	180	180	1	2	2	2	2	1	1	999	2	1	2	6.2	2.8	2.4	0.6	0.4	0	4.85	17.3	49	101.1	34	35.3	14.7	181	9	21.4533	0.864198	1.16667
40	28	1	4	1	1	3800	85	1.7	77	89	120	80	1	5	5	120	110	128	119.333	1	2	2	2	2	1	2	1	1	999	2	8.3	5.2	2.1	0.6	0.4	0.1	4.94	15.3	44.5	90.1	31	34.4	14.4	350	8.2	23.4375	0.865169	2.47619
41	49	2	4	1	1	3500	68	1.75	88	99	110	80	1	7	7	210	180	200	196.667	1	2	2	1	1	999	1	999	1	999	1	7.4	4.5	1.7	1	0.3	0.1	5.25	14.5	47.5	90.4	27.5	34.1	13.7	243	7.7	23.8754	0.888889	2.64706
42	32	1	3	1	1	2000	66	1.55	88	97	110	70	1	7	7	152	140	182	158	1	2	2	1	2	1	2	1	2	2	1	8	6.3	1.2	0.4	0.1	0	4.82	16.7	47.8	99	34.5	34.9	15.8	181	9.2	26.5625	0.907216	5.25
43	36	1	4	1	2	4050	62	1.55	85	97	130	80	1	8	8	148	120	136	134.667	1	2	1	999	1	999	1	999	1	999	2	10.6	7.8	2.1	0.5	0.2	0.1	5.14	15.5	45.5	88.5	30.1	34	15.4	326	7.2	26.079	0.876289	3.71429
44	37	1	3	1	3	1400	65	1.65	85	98	130	88	1	1	1	160	128	140	142.667	1	2	2	1	2	2	2	2	2	2	2	7.6	4.2	3	0.5	0	0	5.48	17.3	50.6	92.3	31.6	34.2	14.3	263	9	27.9421	0.867347	1.4
45	46	2	4	1	1	3200	70	1.6	78	89	130	80	1	2	2	122	138	148	136	1	2	2	1	2	1	2	1	1	999	2	8	6.2	1.8	0.6	0.4	0	5.54	17.6	50.1	90.5	31.8	35.1	14	183	8.3	27.5862	0.876404	3.44444
46	42	2	4	1	3	3600	52	1.55	71	78	130	88	1	8	8	200	140	224	188	1	2	2	2	2	1	2	1	1	999	2	7.9	6.2	1.3	0.3	0.1	0.1	4.78	16.6	47.6	99.6	34.6	34.8	15.9	187	9.3	23.1111	0.910256	4.76923
47	38	1	4	1	4	5700	62	1.78	73	84	140	90	1	1	1	140	120	124	128	1	1	2	2	1	999	2	1	1	999	2	7.9	6.2	1.2	0.3	0.1	0	4.79	16.6	47.6	99.3	34.7	34.9	15.8	177	9.2	30.102	0.869048	5.16667
48	50	2	3	1	4	1800	54	1.6	74	88	140	70	1	2	2	130	142	125	132.333	1	2	2	2	2	1	1	999	2	3	2	10.4	6.9	1.7	0.5	0.2	0	5.17	15.5	45.6	88.4	30	33.9	15.6	339	7.3	19.5312	0.840909	4.05882
49	49	1	4	1	4	500	70	1.6	74	86	130	80	2	5	5	197	176	177	183.333	1	2	2	2	2	1	2	1	2	3	1	9.9	5	2.6	0.6	0.4	0.1	5.37	17.3	49.3	91.7	32.1	35	14.3	415	8.6	25.6837	0.860465	1.92308
50	28	1	3	2	4	800	58	1.68	89	98	110	70	2	4	4	110	120	154	128	1	2	2	2	1	999	1	999	2	1	2	7.1	4.7	1.2	0.8	0.3	0.1	5.13	16.1	46.8	91.3	31.3	34.3	14.2	185	10.2	30.6122	0.908163	3.91667
51	45	1	2	1	4	400	48	1.6	88	98	110	70	1	1	1	120	130	155	135	1	2	2	3	2	2	1	999	1	999	1	10.3	6.9	2	0.6	0.2	0	5.16	15.4	45.7	88.9	29.8	33.7	15.8	354	7.1	25.3906	0.897959	3.45
52	55	1	4	1	1	6809	65	1.65	89	96	130	90	1	2	2	200	205	196	200.333	1	2	2	3	2	1	2	1	1	999	2	7.6	4.9	1.9	0.6	0.1	0	4.16	14.5	39.5	95.8	35	36.5	14.2	134	9.2	26.6667	0.927083	2.57895
53	50	1	2	1	3	1500	58	1.7	86	96	130	90	1	12	12	251	152	203	202	1	2	2	2	1	999	1	999	2	3	2	7.4	3.4	2.6	0.9	0.3	0.1	5.25	16.6	48.1	91.5	31.6	34.5	15.2	291	6.9	31.1111	0.895833	1.30769
54	36	1	4	1	2	2300	60	1.65	85	95	140	70	1	8	8	120	158	198	158.667	1	2	1	999	1	999	1	999	2	2	2	8.6	7.1	2.4	0.5	0.2	0	4.56	14.2	41.9	91.8	31.1	33.8	13.4	398	7.9	25	0.894737	2.95833
55	50	1	3	2	4	1000	58	1.6	70	78	140	90	1	12	12	200	190	200	196.667	1	2	2	1	1	999	1	999	1	999	1	7.3	4.8	1.3	0.9	0	0.2	4.78	16.4	47.3	99	34.3	34.6	14.4	286	9.2	23.1111	0.897436	3.69231
56	60	2	3	1	4	1200	48	1.6	78	88	110	70	1	4	4	180	140	214	178	1	1	2	2	2	1	1	999	2	1	2	8.5	4.9	2.6	0.9	0.1	0	4.83	14.8	43.4	89.9	30.7	34.2	13.7	270	9.2	23.4375	0.886364	1.88462
57	32	1	2	1	4	1500	70	1.75	74	80	110	70	1	6	6	189	104	125	139.333	1	2	1	999	1	999	1	999	1	999	1	10.4	6.8	2.1	1.1	0.3	0.1	5.2	15.8	47.4	91.1	30.9	33.3	14.4	217	9.7	30.2222	0.925	3.2381
58	32	2	4	1	4	800	50	1.5	68	76	120	80	1	2	2	140	128	160	142.667	1	2	2	1	1	999	1	999	1	999	2	6.6	2.8	2.8	0.7	0.3	0.1	5.27	17.1	49.7	94.4	32.6	34.5	14.5	323	7.9	20	0.894737	1
59	41	2	4	1	3	2400	60	1.4	75	80	130	80	1	1	1	190	180	214	194.667	1	2	2	2	1	999	2	1	2	3	2	7.8	3.8	2.6	0.9	0.3	0.1	4.61	15.2	43.3	94	33	35.1	13.1	213	9.7	25.7778	0.9375	1.46154
60	60	2	3	1	4	3400	70	1.5	90	99	130	80	1	2	2	125	169	202	165.333	1	1	1	999	2	1	1	999	2	1	2	6.5	2.9	2.5	0.4	0.1	0.1	4.05	14.1	41.6	100	34.9	34	16	294	8.5	29.2969	0.909091	1.16
61	45	1	3	1	4	3000	68	1.6	75	82	110	70	1	1	1	200	138	214	184	1	2	2	2	1	999	1	999	1	999	1	7.9	6.2	1.2	0.3	0.1	0	4.79	16.6	47.6	99.3	34.7	34.9	15.8	177	9.2	20.3125	0.914634	5.16667
62	35	1	4	1	1	4900	60	1.7	76	86	130	90	2	9	9	152	142	173	155.667	1	2	2	1	1	999	2	2	2	1	1	7.6	4.1	2.9	0.5	0.1	0	5.41	17.4	49.6	91.7	32.1	35	14.5	247	9	27.5556	0.883721	1.41379
63	40	1	3	1	3	3000	66	1.6	75	87	130	80	1	12	12	134	130	169	144.333	1	2	2	1	2	1	2	1	1	999	2	7.1	4.4	2	0.4	0.2	0.1	5.2	16.2	46.5	89.1	31.1	34.9	15.5	233	7.5	25.8065	0.862069	2.2
64	50	2	4	1	1	2000	54	1.5	84	94	110	70	1	5	5	190	182	203	191.667	1	1	2	2	1	999	2	1	2	1	2	9.2	5.3	2.7	0.7	0.5	0.1	5.3	17.2	50.7	95.8	32.4	33.9	14.3	270	8.1	28.251	0.893617	1.96296
65	60	2	3	1	4	2300	78	1.65	75	88	120	80	1	10	10	120	140	149	136.333	1	1	2	2	1	999	2	1	2	1	2	6.2	4.4	1.9	0.5	0.4	0	4.23	13.4	39.8	94	31.6	33.6	15.5	305	7.2	27.0552	0.852273	2.31579
66	50	1	3	1	3	4500	74	1.75	77	85	130	90	1	3	3	195	214	216	208.333	1	1	1	999	1	999	1	999	2	2	2	6.8	4.7	1.9	0.6	0.6	0.2	4.55	16.2	41.6	91.5	32.2	36.3	14.1	192	8	29.9643	0.905882	2.47368
67	50	2	3	2	4	18006	52	1.5	76	88	140	85	2	1	1	108	133	124	121.667	1	1	2	3	2	2	2	1	2	2	2	6.2	1.7	3.5	0.8	0.1	0	4.64	15.3	44	94.8	33.1	34.9	13.4	257	7.5	26.6667	0.863636	0.485714
68	50	1	4	1	1	2900	45	1.5	84	90	130	90	1	5	5	180	165	173	172.667	1	1	2	2	2	1	2	1	1	999	2	6.1	3.1	2.1	0.5	0.4	0.1	4.82	17.4	48.8	101.3	34	35.6	14.4	173	8.8	22.0386	0.933333	1.47619
69	42	1	4	1	1	4500	70	1.5	79	89	140	84	1	12	12	222	160	214	198.667	1	2	2	2	2	1	2	2	1	999	1	5.7	2.3	2.6	0.6	0.2	0	4.9	16.9	43.9	89.6	34.4	36.1	13.8	206	10	29.3333	0.88764	0.884615
70	43	1	4	1	1	5960	65	1.75	89	98	120	80	1	9	9	135	165	160	153.333	1	2	2	2	1	999	2	1	2	1	2	5	1.65	2.8	0.5	0.3	0	4.92	17.4	43.8	89	35.4	36.1	13.2	203	8.4	29.4118	0.908163	0.589286
71	45	2	4	2	4	2600	48	1.45	72	79	108	70	1	9	9	124	147	111	127.333	1	1	2	1	1	999	1	999	1	999	2	4.9	1.7	3.2	0.4	0.2	0	4	14.4	39	97.5	33	34	13.5	270	6.9	23.1111	0.911392	0.53125
72	54	1	2	2	4	2500	65	1.6	74	85	120	80	1	7	7	201	231	160	197.333	1	2	2	2	1	999	2	1	2	2	2	9.7	6.3	2.3	0.7	0.3	0.1	4.97	17.3	43	86.6	34.8	36.4	14.2	302	7.2	22.2041	0.870588	2.73913
73	32	1	4	1	2	3700	45	1.5	80	94	110	60	1	11	11	140	130	120	130	1	2	2	2	1	999	1	999	2	2	1	4	1.74	2	0.5	0.2	0	5.1	16.1	45.5	89.1	31.6	35.5	14.5	252	7.5	27.4714	0.851064	0.87
74	42	2	1	1	4	1400	62	1.7	82	95	110	75	1	9	9	131	108	138	125.667	1	1	2	2	2	2	2	1	2	2	2	4	1.74	2	0.5	0.2	0	5.1	16.1	45.5	89.1	31.6	35.5	14.5	252	7.5	25.7812	0.863158	0.87
75	36	1	4	1	1	3670	56	1.5	75	88	120	78	1	4	4	140	136	182	152.667	1	2	2	2	2	1	2	1	2	1	2	5.9	2.4	2.8	0.4	0.2	0.1	4.9	14.1	42.2	86	28.8	33.5	14	330	8.3	24.2187	0.852273	0.857143
76	39	1	1	1	4	1800	70	1.6	68	77	110	70	1	6	6	108	159	123	130	1	2	2	2	2	1	2	1	1	999	2	5.9	4.3	1.3	0.3	0	0	4.76	14.1	42.4	89	29.5	33.2	13.7	272	8.5	24.4444	0.883117	3.30769
77	46	1	4	1	4	1400	58	1.45	69	78	130	80	1	9	9	120	131	115	122	1	2	2	1	2	1	1	999	1	999	2	5.7	2.3	2.8	0.2	0.2	0.1	4.87	14.2	42	86.2	29.1	33.8	13.9	325	8.5	21.3333	0.884615	0.821429
78	45	1	4	1	1	4678	52	1.5	79	89	110	75	1	11	11	220	237	180	212.333	1	2	2	2	2	2	2	1	2	1	2	7.4	4.1	2.6	0.5	0.1	0.1	4.6	14.8	42.6	88.4	30.1	33.2	14.8	298	9.8	26.1719	0.88764	1.57692
79	60	1	2	2	4	1500	50	1.6	76	88	130	80	1	9	9	140	113	136	129.667	1	1	1	999	1	999	1	999	1	999	2	4.7	2.5	2	0.4	0.3	0.1	5.38	16.1	48	89.1	30	33.6	14	149	11.3	25.8065	0.863636	1.25
80	41	1	2	1	4	2000	45	1.5	75	86	110	80	1	4	4	160	200	182	180.667	1	1	1	999	1	999	1	999	2	2	2	5.9	4.1	1.5	0.2	0	0.1	4.74	14.1	42.3	89.3	29.8	33.3	13.7	268	8.4	28.4444	0.872093	2.73333
81	43	1	4	1	3	5000	58	1.5	76	89	125	78	1	3	3	140	120	139	133	1	2	2	1	1	999	1	999	2	1	2	6.9	3.9	2.1	0.6	0.3	0	5.29	16	44.4	83.8	30.2	36	13.1	179	8.8	23.8751	0.853933	1.85714
82	40	2	3	1	4	800	67	1.54	80	94	115	70	1	11	11	140	128	126	131.333	1	1	2	1	1	999	2	1	2	2	2	6.9	4.2	1.8	0.7	0.1	0	5.32	16.6	47.3	88.9	31.2	35.1	13.2	200	9.4	30.385	0.851064	2.33333
83	40	2	2	1	4	4600	60	1.5	89	99	130	85	1	7	7	200	250	190	213.333	1	1	2	2	1	999	1	999	2	1	2	4.3	2	1.9	0.3	0	0	4.8	13.8	41	85.5	28.8	33.7	14.8	220	9.1	31.5556	0.89899	1.05263
84	39	2	3	1	4	1200	66	1.6	71	81	128	79	2	13	13	198	110	188	165.333	1	1	2	1	1	999	1	999	2	3	2	6.4	3.5	1.8	0.9	0.2	0	5.28	15.9	45.6	86.4	30.1	34.9	13.3	305	8	21.0937	0.876543	1.94444
85	43	2	4	1	4	4870	73	1.55	76	88	123	78	1	5	5	200	192	210	200.667	1	1	2	1	2	2	2	2	2	2	1	7.6	4.3	1.8	0.7	0.6	0.1	5.55	16	46.1	86.5	28.8	34.6	13	300	8.6	23.4375	0.863636	2.38889
86	30	2	1	1	4	2400	54	1.6	77	89	125	80	1	8	8	200	129	219	182.667	1	2	1	999	1	999	1	999	2	3	1	9	6.5	1.7	0.5	0.6	0	4.89	14.4	41.5	84.8	29.5	34.8	13.7	281	10.1	19.1001	0.865169	3.82353
87	56	2	3	1	1	4500	60	1.6	88	98	112	70	1	10	10	126	130	140	132	1	2	2	2	2	2	2	1	2	1	2	4.2	2.8	1.8	0.3	0	0	4.81	13.8	41.2	85.5	28.7	33.6	15	216	8.4	28.8889	0.897959	1.55556
88	56	2	4	1	1	7800	55	1.65	74	86	110	75	1	2	2	129	142	169	146.667	1	1	2	1	1	999	2	1	1	999	2	6.1	3.4	2.1	0.4	0.1	0	4.93	15.2	43.6	88.5	30.9	35	13.3	331	6	20.202	0.860465	1.61905
89	36	1	4	1	4	2500	64	1.7	83	94	125	75	1	2	2	192	160	170	174	1	2	2	1	1	999	1	999	2	1	2	7	3.2	3.1	0.4	0.3	0	5.51	16.5	47.9	86.9	29.9	34.3	14.1	254	7.4	27.3437	0.882979	1.03226
90	35	1	4	1	1	8017	69	1.6	70	76	106	64	2	5	5	210	236	189	211.667	1	2	2	2	1	999	2	1	1	999	2	8.9	5.8	1.7	1	0.1	0	5.41	17	48.6	89.8	31.4	35	13.7	232	7.6	21.6441	0.921053	3.41176
91	44	1	4	1	4	2400	46	1.55	79	89	100	70	2	6	6	140	210	125	158.333	1	2	2	1	2	1	2	2	1	999	2	4.2	2	1.8	0.3	0	0	4.81	13.8	41.2	85.5	28.7	33.6	15	216	8.4	19.5918	0.88764	1.11111
92	56	1	1	1	3	800	60	1.5	75	83	130	80	1	5	5	210	120	194	174.667	1	2	2	1	1	999	1	999	2	1	2	9.5	6	2.5	0.5	0.3	0.1	5.99	17.6	50	83.5	29.5	35.3	13.5	271	8.2	19.5682	0.903614	2.4
93	33	1	4	1	4	580	71	1.55	76	85	115	70	1	1	1	180	116	222	172.667	1	2	1	999	1	999	1	999	1	999	2	8.4	6.4	1.3	0.5	0.2	0	5.51	17	49.3	89.6	30.9	34.5	13.3	246	7.1	21.0937	0.894118	4.92308
94	48	1	4	1	2	4500	69	1.5	87	97	130	85	1	6	6	200	170	224	198	1	2	2	2	2	1	2	1	2	2	2	4.3	2.1	1.9	0.3	0	0	4.78	13.8	41	85.7	28.9	33.7	14.9	218	9.1	28.7201	0.896907	1.10526
95	35	2	4	1	2	3400	70	1.5	87	98	130	78	1	10	10	147	190	202	179.667	1	1	2	1	2	1	1	999	2	1	2	6.4	3.3	2	0.9	0.2	0	5.33	15.8	46.1	86.5	29.7	34.3	13.4	302	8	22.1453	0.887755	1.65
96	43	1	1	2	4	1500	48	1.6	81	92	130	85	1	5	5	140	120	136	132	1	2	2	1	2	1	1	999	2	2	2	9.1	6	2	0.6	0.5	0	4.82	14.4	41	85.1	30	35.2	13.5	271	10.2	22.0386	0.880435	3
97	42	2	1	1	4	2300	58	1.67	82	95	128	78	2	2	2	124	152	140	138.667	1	1	2	2	2	2	2	1	2	1	2	8.9	5.9	1.5	1	0.1	0	5.56	17.1	49.9	89.8	30.7	34.2	13.7	235	8	26.9531	0.863158	3.93333
98	49	1	4	1	2	2000	52	1.55	79	89	135	85	1	2	2	125	130	175	143.333	1	2	2	1	2	1	2	1	2	2	2	10.2	8	3	0.54	0.12	0.17	4.87	14.8	44.3	90.9	30.4	33.4	15.6	329	7.3	29.3848	0.88764	2.66667
99	48	2	3	1	3	4500	60	1.6	70	79	138	86	1	3	3	112	110	126	116	1	1	2	1	2	1	2	1	2	2	1	7.96	4.54	2.69	0.28	0.32	0.11	5.11	15.2	44.8	87.6	29.7	33.9	16.2	269	6.1	19.1467	0.886076	1.68773
100	38	1	4	1	1	1400	80	1.6	80	91	132	84	1	7	7	140	120	118	126	1	2	1	999	1	999	1	999	2	3	2	8.46	4.48	3.2	0.34	0.31	0.11	5.18	15.1	44.3	85.4	29.1	34.1	15.9	282	6	27.3437	0.879121	1.4
101	43	1	2	1	4	2200	50	1.5	70	78	128	78	1	10	10	200	182	178	186.667	1	1	2	1	1	999	2	1	2	1	2	8.5	6.22	1.5	0.57	0.12	0.09	4.84	14.6	40.7	84.1	30.1	35.8	16.5	354	6.7	17.3611	0.897436	4.14667
102	29	1	2	1	2	3000	55	1.4	71	79	100	65	1	10	10	120	135	140	131.667	1	2	2	2	1	999	1	999	2	2	2	4.7	1.6	1.9	0.4	0.5	0	5.16	15.6	47.8	85.2	28.3	33.2	14.3	226	7.5	17.0068	0.898734	0.842105
103	34	1	4	1	4	3200	66	1.56	71	80	109	65	1	10	10	140	92	160	130.667	1	2	2	2	2	2	2	1	1	999	2	8.8	6.3	1.4	0.71	0.1	0.2	4.79	13.7	42.8	89.4	30.1	33.6	16.5	320	6.7	17.5781	0.8875	4.5
104	48	2	4	1	1	4662	65	1.5	87	97	112	73	1	3	3	140	126	166	144	1	1	2	1	2	1	2	2	1	999	2	8.4	4.3	3.2	0.6	0.2	0	5.41	15.4	46.5	86	28.6	32.2	12.9	364	8.9	26.6667	0.896907	1.34375
105	55	2	4	1	1	4670	50	1.5	87	99	135	80	1	7	7	128	170	159	152.333	1	1	2	1	2	2	2	1	1	999	2	7.7	4.4	2.5	0.5	0.3	0.1	5.21	16.3	49.4	94.8	31.3	33	13.3	262	9.3	29.5525	0.878788	1.76
106	30	1	3	1	4	1700	69	1.7	76	85	114	72	1	5	5	120	130	115	121.667	1	2	2	2	2	2	2	1	1	999	2	10.2	4.75	2.5	0.3	0.1	0.1	5.1	16	51	100	31	34.2	13.4	334	8.5	18.75	0.894118	1.9
107	32	1	3	1	4	2500	60	1.6	88	98	108	68	1	10	10	160	120	155	145	1	2	1	999	1	999	1	999	2	1	2	8.3	4.2	2.7	0.8	0.5	0	5.42	15.9	47.9	91.8	29.5	33.2	13.7	328	8.7	23.8751	0.897959	1.55556
108	62	1	2	1	4	2000	75	1.6	73	84	125	78	1	9	9	128	148	222	166	1	1	2	1	2	1	2	1	2	1	2	10	5.5	3.3	0.7	0.3	0.1	5.49	17.2	51.5	93.7	31.4	33.5	13.7	303	7.1	20.0692	0.869048	1.66667
109	27	1	4	1	3	3700	52	1.5	81	91	108	68	1	5	5	200	150	221	190.333	1	2	1	999	1	999	2	1	2	2	2	6.1	3	2.4	0.5	0.2	0.1	5.35	17	50.2	93.9	31.9	33.9	12.9	239	9	22.0386	0.89011	1.25
110	44	1	2	1	4	2100	52	1.65	86	97	140	85	1	5	5	120	139	166	141.667	1	2	2	2	1	999	2	2	1	999	2	6.6	4.3	1.6	0.4	0.3	0.1	5.69	16.9	51.1	89.9	29.6	33	13.8	293	9.3	22.6562	0.886598	2.6875
111	43	1	1	1	4	3700	50	1.4	78	87	128	75	1	7	7	140	180	218	179.333	1	2	2	2	2	1	1	999	2	2	2	4.7	1.6	1.9	0.4	0.5	0	5.61	15.9	47.8	85.2	28.3	33.2	14.3	226	7.5	18.75	0.896552	0.842105
112	58	2	3	1	4	4500	60	1.5	89	97	115	75	1	13	13	129	140	220	163	1	1	2	1	1	999	2	1	1	999	1	7	3.6	2.7	0.6	0.1	0	5.93	16.7	48.8	96.3	32.8	34.1	14.4	226	9.1	30.6667	0.917526	1.33333
113	58	1	3	1	4	2800	64	1.6	87	98	127	78	1	4	4	140	128	188	152	1	2	2	1	2	1	2	1	2	1	2	5.9	3.2	1.8	0.7	0.1	0	5.4	16.5	52.4	97.3	31.7	33.9	14.3	195	8.3	22.8571	0.887755	1.77778
114	48	2	3	1	4	2800	62	1.6	88	97	140	78	1	6	6	128	140	189	152.333	1	2	1	999	1	999	1	999	2	2	2	8.3	2.8	2.8	0.6	0.5	0.1	5.83	15.9	48.7	83.6	27.3	32.7	14.1	326	9.9	31.1111	0.907216	1
115	52	2	1	1	4	1500	55	1.5	77	89	124	78	1	9	9	200	148	219	189	1	2	2	1	2	1	2	1	1	999	2	10.1	1.7	1.8	0.1	0.1	0.2	5.35	16.1	47.7	89.1	30.2	33.9	12.6	259	6.9	18.75	0.865169	0.944444
116	41	1	4	1	3	1500	48	1.5	69	79	124	70	1	10	10	140	128	129	132.333	1	2	2	1	2	2	2	1	2	2	2	3.6	2	1.1	0.5	0	0	5.92	17.8	50	89.8	30.1	33.5	14.1	220	9.7	22.2222	0.873418	1.63636
117	30	1	2	1	4	1400	67	1.6	80	95	120	80	2	10	10	109	124	153	128.667	1	1	2	1	2	1	2	1	2	2	2	3.7	1.6	1.3	0.4	0.3	0.1	5.38	16.9	50.3	93.5	31.4	33.6	12.1	271	6.9	30.6122	0.842105	1.23077
118	35	1	3	1	4	1500	64	1.5	86	94	110	75	2	8	8	200	180	200	193.333	1	2	2	1	1	999	2	1	1	999	2	6.2	4.3	1.4	0.4	0.1	0	4.8	14.3	43.2	90.2	29.9	33.1	13.4	317	9.8	27.3437	0.914894	3.07143
119	50	2	1	1	4	3200	60	1.75	85	99	140	79	1	11	11	148	162	173	161	1	1	2	1	1	999	1	999	2	1	2	4.6	2.6	1.2	0.6	0.2	0	3.99	12.4	37.7	94.4	31.2	33	16.6	153	10.3	27.8876	0.858586	2.16667
120	50	1	3	1	3	1200	69	1.55	81	91	125	80	1	11	11	204	128	162	164.667	1	1	2	2	2	1	2	1	1	999	2	7.2	3.9	2.2	0.8	0.3	0	5.45	13.8	41.5	88	29	33.2	15	307	7.3	23.5294	0.89011	1.77273
121	40	1	4	1	4	1500	60	1.65	82	94	140	80	1	9	9	149	125	150	141.333	1	2	2	1	1	999	2	1	1	999	2	5.7	1.7	2.7	0.4	0.6	0	5.86	16.2	48.6	94.6	27.6	33.3	13.2	293	7.4	31.1111	0.87234	0.62963
122	38	2	4	1	1	2800	80	1.65	81	94	121	85	1	9	9	128	136	145	136.333	1	2	2	1	1	999	2	1	2	2	2	6.7	4.3	1.8	0.6	0.1	0	5.53	15.7	48.5	87.7	28.4	32.4	13.6	340	8.9	20.7967	0.861702	2.38889
123	38	2	3	1	4	4200	60	1.68	76	87	128	88	1	9	9	142	128	150	140	1	1	2	3	2	3	2	1	2	1	2	8.2	3.8	3.1	0.7	0.5	0.1	4.89	15.4	47.1	96.3	31.5	32.7	15.1	282	8.5	21.6441	0.873563	1.22581
124	32	1	2	1	3	3200	62	1.6	86	97	128	79	1	6	6	148	128	172	149.333	1	2	2	2	2	1	2	1	2	1	2	6.5	4.5	1.5	0.4	0	0	4.97	14.4	44.6	89.6	29	32.4	13.6	318	9.8	22.231	0.886598	3
125	61	1	4	1	4	2438	70	1.6	80	90	138	78	2	6	6	128	140	152	140	1	2	2	1	1	999	1	999	2	1	2	6.1	3.6	1.5	0.6	0.4	0	5.84	16.8	50.4	91.1	31.6	34.7	14	160	9.2	26.5625	0.888889	2.4
126	40	1	4	1	3	3578	68	1.7	83	94	112	68	1	12	12	120	142	132	131.333	1	2	1	999	1	999	2	3	2	1	2	6.2	4.3	1.5	0.3	0	0	4.95	14.4	44.2	89.2	29.1	32.6	13.5	312	9.8	22.2222	0.882979	2.86667
127	44	1	2	1	4	1800	62	1.67	75	85	110	70	1	4	4	208	142	188	179.333	1	2	2	1	2	1	2	1	2	2	2	4.5	1.7	1.9	0.6	0.3	0	4.9	16.3	48.7	99.3	33.2	33.4	13.4	189	9.2	17.9931	0.882353	0.894737
128	36	1	4	1	3	3470	72	1.8	85	95	124	76	1	11	11	128	140	116	128	1	1	2	1	2	1	1	999	2	2	2	9	6.3	1.7	0.6	0.4	0	5.59	16.8	50.7	90.6	32.1	35.5	13.4	235	7.9	25.7812	0.894737	3.70588
129	32	1	1	1	4	3200	50	1.5	78	84	110	70	1	6	6	208	192	204	201.333	1	2	2	2	2	2	1	999	2	1	1	5.5	2.1	2.2	0.4	0.6	0.1	5.19	15.5	46.4	89.4	29.8	33.3	13.1	201	8.2	24	0.928571	0.954545
130	53	2	2	1	4	1800	67	1.6	87	98	120	80	1	6	6	142	128	173	147.667	1	1	2	1	2	1	2	2	2	2	2	5.7	2.8	2.4	0.4	0.1	0	5.33	16	47.6	89.2	30.1	33.7	13.4	335	7.3	23.4375	0.887755	1.16667
131	42	1	4	1	1	10000	65	1.55	79	88	130	90	1	13	13	140	148	191	159.667	1	2	2	2	2	1	2	2	2	2	2	8.2	4	2.9	0.6	0.6	0.1	4.83	15.3	46.6	96.5	31.7	32.9	15.4	282	8.3	28.6501	0.897727	1.37931
132	60	1	4	1	1	8000	71	1.5	84	96	130	90	1	11	11	148	126	136	136.667	1	2	1	999	1	999	1	999	2	3	2	6.3	3.6	2	0.6	0.1	0	4.86	15.9	48.4	98.5	32.1	32.8	15.3	249	8.5	24.1633	0.875	1.8
133	45	2	1	1	4	1500	65	1.5	82	94	120	80	2	7	7	128	138	162	142.667	1	1	2	1	2	1	2	1	2	1	2	6.5	4.2	1.7	0.5	0	0	5.47	15.7	47.9	87.5	28.6	32.7	13.4	335	8.9	31.25	0.87234	2.47059
134	38	1	3	1	4	3700	67	1.55	77	87	120	80	2	8	8	120	142	126	129.333	1	1	2	1	2	1	2	1	2	1	2	7.7	3.3	3.7	0.6	0.1	0	5.87	17	51	86.9	28.9	33.2	13.7	195	9.2	23.1111	0.885057	0.891892
135	53	1	4	1	2	2500	66	1.65	66	78	120	80	#NULL!	#NULL!	#NULL!	#NULL!	#NULL!	#NULL!	#NULL!	2	#NULL!	#NULL!	#NULL!	#NULL!	#NULL!	#NULL!	#NULL!	#NULL!	#NULL!	#NULL!	5.8	3.6	0.9	1	0.3	0	4.85	15.6	43.9	90.5	32.1	35.5	13.8	245	9.4	24.2424	0.846154	4
136	58	1	4	1	2	4800	68	1.7	68	79	110	70	#NULL!	#NULL!	#NULL!	#NULL!	#NULL!	#NULL!	#NULL!	2	#NULL!	#NULL!	#NULL!	#NULL!	#NULL!	#NULL!	#NULL!	#NULL!	#NULL!	#NULL!	6.6	4.9	1	0.9	0.2	0.01	4.87	16.5	46	94.5	33.9	35.9	13.7	217	9	23.5294	0.860759	4.9
137	28	2	4	1	1	4760	52	1.55	69	79	110	70	#NULL!	#NULL!	#NULL!	#NULL!	#NULL!	#NULL!	#NULL!	2	#NULL!	#NULL!	#NULL!	#NULL!	#NULL!	#NULL!	#NULL!	#NULL!	#NULL!	#NULL!	6	3.5	1.9	0.9	0.1	0	5.7	16.3	48.1	89.3	30.5	34.2	12.4	237	7.9	21.6441	0.873418	1.84211
138	32	1	3	1	3	3280	70	1.78	75	89	120	80	#NULL!	#NULL!	#NULL!	#NULL!	#NULL!	#NULL!	#NULL!	2	#NULL!	#NULL!	#NULL!	#NULL!	#NULL!	#NULL!	#NULL!	#NULL!	#NULL!	#NULL!	6.1	4	1.6	0.6	0	0	4.78	17.5	49.3	90.6	30.5	34.7	12.3	273	7.2	22.0932	0.842697	2.5
139	33	1	4	1	1	4870	68	1.65	76	89	120	80	#NULL!	#NULL!	#NULL!	#NULL!	#NULL!	#NULL!	#NULL!	2	#NULL!	#NULL!	#NULL!	#NULL!	#NULL!	#NULL!	#NULL!	#NULL!	#NULL!	#NULL!	7.2	2.9	1.3	0.4	0.1	0.01	5.71	18.1	52.8	92.5	31.7	34.3	13.8	281	7.6	24.977	0.853933	2.23077
140	42	2	4	1	2	6700	54	1.55	68	79	110	70	#NULL!	#NULL!	#NULL!	#NULL!	#NULL!	#NULL!	#NULL!	2	#NULL!	#NULL!	#NULL!	#NULL!	#NULL!	#NULL!	#NULL!	#NULL!	#NULL!	#NULL!	4.5	2	2	0.3	0.1	0	4.19	14.1	40.6	96.9	33.7	34.8	13.4	256	8.2	22.4766	0.860759	1
141	50	1	3	1	3	5700	70	1.75	70	84	110	70	#NULL!	#NULL!	#NULL!	#NULL!	#NULL!	#NULL!	#NULL!	2	#NULL!	#NULL!	#NULL!	#NULL!	#NULL!	#NULL!	#NULL!	#NULL!	#NULL!	#NULL!	7	4.6	1.3	0.9	0.1	0	4.81	15.1	44.4	92.3	31.5	34.1	14.3	273	6.9	22.8571	0.833333	3.53846
142	50	2	3	1	4	2670	58	1.6	72	84	120	80	#NULL!	#NULL!	#NULL!	#NULL!	#NULL!	#NULL!	#NULL!	2	#NULL!	#NULL!	#NULL!	#NULL!	#NULL!	#NULL!	#NULL!	#NULL!	#NULL!	#NULL!	6.4	3	2.3	0.5	0.3	0.01	4.28	13.8	38.6	90	30.3	33.6	15	173	9.1	22.6562	0.857143	1.30435
143	53	2	4	1	1	7890	61	1.65	71	83	120	80	#NULL!	#NULL!	#NULL!	#NULL!	#NULL!	#NULL!	#NULL!	2	#NULL!	#NULL!	#NULL!	#NULL!	#NULL!	#NULL!	#NULL!	#NULL!	#NULL!	#NULL!	5.8	3.8	1.6	0.7	0.3	0	4.63	15.6	43.7	94.3	32.4	34.4	13.1	278	9.1	22.4059	0.855422	2.375
144	55	1	3	1	3	9750	70	1.75	78	89	120	80	#NULL!	#NULL!	#NULL!	#NULL!	#NULL!	#NULL!	#NULL!	2	#NULL!	#NULL!	#NULL!	#NULL!	#NULL!	#NULL!	#NULL!	#NULL!	#NULL!	#NULL!	6	5.3	2.4	0.8	0.3	0	4.69	16.3	44.4	94.8	34.7	36.6	15.2	186	7.8	22.8571	0.876404	2.20833
145	55	1	3	1	3	6700	72	1.78	69	78	110	70	#NULL!	#NULL!	#NULL!	#NULL!	#NULL!	#NULL!	#NULL!	2	#NULL!	#NULL!	#NULL!	#NULL!	#NULL!	#NULL!	#NULL!	#NULL!	#NULL!	#NULL!	7	4.9	1.2	0.7	0.2	0	5.8	17	50.5	87	30	33.6	15	277	6.8	22.7244	0.884615	4.08333
146	24	1	4	1	2	7800	68	1.78	73	85	120	80	#NULL!	#NULL!	#NULL!	#NULL!	#NULL!	#NULL!	#NULL!	2	#NULL!	#NULL!	#NULL!	#NULL!	#NULL!	#NULL!	#NULL!	#NULL!	#NULL!	#NULL!	6.9	3.1	2.2	0.7	0.3	0.01	5.68	16.9	48.2	84.9	30.3	35.3	14.2	352	7.9	21.4619	0.858824	1.40909
147	28	2	4	1	1	4860	52	1.6	73	86	110	70	#NULL!	#NULL!	#NULL!	#NULL!	#NULL!	#NULL!	#NULL!	2	#NULL!	#NULL!	#NULL!	#NULL!	#NULL!	#NULL!	#NULL!	#NULL!	#NULL!	#NULL!	4.9	1.7	2.4	0.6	0.2	0	6	18	53	88.3	30	34	15.2	177	6.7	20.3125	0.848837	0.708333
148	34	2	4	1	1	7200	50	1.56	74	87	110	70	#NULL!	#NULL!	#NULL!	#NULL!	#NULL!	#NULL!	#NULL!	2	#NULL!	#NULL!	#NULL!	#NULL!	#NULL!	#NULL!	#NULL!	#NULL!	#NULL!	#NULL!	4.5	2.4	1.7	0.3	0.1	0	5.36	16.7	46.6	85.2	29.5	34.6	15.3	207	9.7	20.5457	0.850575	1.41176
149	44	2	4	1	1	4870	54	1.57	67	79	110	70	#NULL!	#NULL!	#NULL!	#NULL!	#NULL!	#NULL!	#NULL!	2	#NULL!	#NULL!	#NULL!	#NULL!	#NULL!	#NULL!	#NULL!	#NULL!	#NULL!	#NULL!	6.5	4.2	1.6	0.4	0.2	0	5.38	16.8	47.8	87.2	30.5	34.5	12.8	249	7.1	21.9076	0.848101	2.625
150	28	1	4	1	2	5780	64	1.66	75	88	110	70	#NULL!	#NULL!	#NULL!	#NULL!	#NULL!	#NULL!	#NULL!	2	#NULL!	#NULL!	#NULL!	#NULL!	#NULL!	#NULL!	#NULL!	#NULL!	#NULL!	#NULL!	7.9	4.5	1.8	0.9	0.3	0.01	5.52	15.8	45.1	99.7	33.9	34.1	15.3	192	8.2	23.2254	0.852273	2.5
151	55	2	3	2	4	2400	65	1.64	76	89	120	80	#NULL!	#NULL!	#NULL!	#NULL!	#NULL!	#NULL!	#NULL!	2	#NULL!	#NULL!	#NULL!	#NULL!	#NULL!	#NULL!	#NULL!	#NULL!	#NULL!	#NULL!	4.6	3.8	1.9	0.4	0.1	0.01	4.89	14.9	44.4	90.8	29.7	32.7	14.9	163	8.2	24.1672	0.853933	2
152	46	2	4	1	4	1600	57	1.66	77	89	120	80	#NULL!	#NULL!	#NULL!	#NULL!	#NULL!	#NULL!	#NULL!	2	#NULL!	#NULL!	#NULL!	#NULL!	#NULL!	#NULL!	#NULL!	#NULL!	#NULL!	#NULL!	5.2	2.1	2.8	0.3	0.1	0	4.76	14.7	42.9	90.1	30.8	34.2	13.5	235	8.3	20.6852	0.865169	0.75
153	50	1	4	1	1	5760	71	1.78	75	87	120	80	#NULL!	#NULL!	#NULL!	#NULL!	#NULL!	#NULL!	#NULL!	2	#NULL!	#NULL!	#NULL!	#NULL!	#NULL!	#NULL!	#NULL!	#NULL!	#NULL!	#NULL!	8.2	3.6	1.3	0.4	0.1	0	4.61	14.8	44.7	97	32.1	33.1	14.3	249	7.9	22.4088	0.862069	2.76923
154	51	1	4	1	3	8700	70	1.78	78	90	110	70	#NULL!	#NULL!	#NULL!	#NULL!	#NULL!	#NULL!	#NULL!	2	#NULL!	#NULL!	#NULL!	#NULL!	#NULL!	#NULL!	#NULL!	#NULL!	#NULL!	#NULL!	8.3	4.2	1.7	1	0.3	0	5.2	16.7	49.4	95.1	32.1	33.7	13.1	252	8.1	22.0932	0.866667	2.47059
155	44	2	3	1	3	3400	66	1.75	76	86	110	70	#NULL!	#NULL!	#NULL!	#NULL!	#NULL!	#NULL!	#NULL!	2	#NULL!	#NULL!	#NULL!	#NULL!	#NULL!	#NULL!	#NULL!	#NULL!	#NULL!	#NULL!	4.8	2.3	2.2	0.8	0.2	0	5.6	16.9	50.4	90.1	30.1	33.4	14.8	265	9.3	21.551	0.883721	1.04545
156	24	1	4	1	4	900	58	1.54	79	91	108	70	#NULL!	#NULL!	#NULL!	#NULL!	#NULL!	#NULL!	#NULL!	2	#NULL!	#NULL!	#NULL!	#NULL!	#NULL!	#NULL!	#NULL!	#NULL!	#NULL!	#NULL!	4.5	3.4	2.7	0.5	0	0	5.76	17.9	50.7	88	31	35.3	13.1	242	7.4	24.4561	0.868132	1.25926
157	38	2	4	1	1	3700	54	1.64	80	92	110	70	#NULL!	#NULL!	#NULL!	#NULL!	#NULL!	#NULL!	#NULL!	2	#NULL!	#NULL!	#NULL!	#NULL!	#NULL!	#NULL!	#NULL!	#NULL!	#NULL!	#NULL!	7.8	2.7	1.8	0.4	0.3	0	4.61	14.3	41.3	89.6	30.9	34.5	13.9	257	8.6	20.0773	0.869565	1.5
158	39	2	4	1	1	2800	58	1.62	81	93	120	80	#NULL!	#NULL!	#NULL!	#NULL!	#NULL!	#NULL!	#NULL!	2	#NULL!	#NULL!	#NULL!	#NULL!	#NULL!	#NULL!	#NULL!	#NULL!	#NULL!	#NULL!	5.4	3.7	1.4	0.7	0.1	0	5.1	15.1	45.2	88.7	29.5	33.3	14.2	253	8.5	22.1003	0.870968	2.64286
159	50	1	3	1	2	7890	69	1.68	84	96	130	80	#NULL!	#NULL!	#NULL!	#NULL!	#NULL!	#NULL!	#NULL!	2	#NULL!	#NULL!	#NULL!	#NULL!	#NULL!	#NULL!	#NULL!	#NULL!	#NULL!	#NULL!	5.6	2.9	1.9	0.5	0.3	0	4.81	16.3	47.1	97.9	33.9	34.7	13.7	290	7.4	24.4473	0.875	1.52632
160	45	1	4	1	2	7945	72	1.78	86	97	120	80	#NULL!	#NULL!	#NULL!	#NULL!	#NULL!	#NULL!	#NULL!	2	#NULL!	#NULL!	#NULL!	#NULL!	#NULL!	#NULL!	#NULL!	#NULL!	#NULL!	#NULL!	4.1	3.8	0.7	0.4	0	0	5.12	15.5	47.1	92	30.3	32.9	13.7	233	8.5	22.7244	0.886598	5.42857
161	40	1	4	1	2	9740	69	1.78	83	96	110	70	#NULL!	#NULL!	#NULL!	#NULL!	#NULL!	#NULL!	#NULL!	2	#NULL!	#NULL!	#NULL!	#NULL!	#NULL!	#NULL!	#NULL!	#NULL!	#NULL!	#NULL!	4.4	3.2	2.5	0.5	0.3	0	5.71	19.2	53.7	93.9	33.6	35.8	12.5	226	8.3	21.7776	0.864583	1.28
162	48	1	4	1	3	4870	68	1.58	83	95	110	70	#NULL!	#NULL!	#NULL!	#NULL!	#NULL!	#NULL!	#NULL!	2	#NULL!	#NULL!	#NULL!	#NULL!	#NULL!	#NULL!	#NULL!	#NULL!	#NULL!	#NULL!	5.2	3.2	1.3	0.9	0.1	0	4.89	15.2	45.2	92.3	31.1	33.7	14.2	280	7.4	27.2392	0.873684	2.46154
163	48	1	4	1	1	4780	66	1.7	74	86	120	80	#NULL!	#NULL!	#NULL!	#NULL!	#NULL!	#NULL!	#NULL!	2	#NULL!	#NULL!	#NULL!	#NULL!	#NULL!	#NULL!	#NULL!	#NULL!	#NULL!	#NULL!	5.1	4.2	3	0.6	0.2	0	4.76	14.8	43.2	90.8	31.1	34.3	13.6	271	6.5	22.8374	0.860465	1.4
164	41	1	4	1	3	5800	65	1.7	77	89	120	80	#NULL!	#NULL!	#NULL!	#NULL!	#NULL!	#NULL!	#NULL!	2	#NULL!	#NULL!	#NULL!	#NULL!	#NULL!	#NULL!	#NULL!	#NULL!	#NULL!	#NULL!	8.7	3.8	3.1	0.8	0.3	0	5.6	17.3	51.9	90.1	31.1	34.6	14.7	197	7.5	22.4913	0.865169	1.22581
165	50	2	4	1	4	3400	64	1.75	80	91	120	80	#NULL!	#NULL!	#NULL!	#NULL!	#NULL!	#NULL!	#NULL!	2	#NULL!	#NULL!	#NULL!	#NULL!	#NULL!	#NULL!	#NULL!	#NULL!	#NULL!	#NULL!	6.8	3.8	2.2	0.3	0.3	0.01	5.06	16.2	46.9	92.7	32	34.5	13.4	248	7.9	20.898	0.879121	1.72727
166	56	1	4	1	1	9760	70	1.78	85	97	120	80	#NULL!	#NULL!	#NULL!	#NULL!	#NULL!	#NULL!	#NULL!	2	#NULL!	#NULL!	#NULL!	#NULL!	#NULL!	#NULL!	#NULL!	#NULL!	#NULL!	#NULL!	7.1	3.1	2.6	0.6	0.3	0.01	5.2	15.9	46.9	90.2	30.5	33.8	15	205	9.6	22.0932	0.876289	1.19231
167	47	1	4	1	3	8700	72	1.76	87	99	110	70	#NULL!	#NULL!	#NULL!	#NULL!	#NULL!	#NULL!	#NULL!	2	#NULL!	#NULL!	#NULL!	#NULL!	#NULL!	#NULL!	#NULL!	#NULL!	#NULL!	#NULL!	7.7	4.1	2.5	0.6	0.2	0	4.75	15.2	44.8	94.5	32	33.9	13.6	274	6.9	23.2438	0.878788	1.64
168	32	2	4	1	1	4970	50	1.62	75	89	120	80	#NULL!	#NULL!	#NULL!	#NULL!	#NULL!	#NULL!	#NULL!	2	#NULL!	#NULL!	#NULL!	#NULL!	#NULL!	#NULL!	#NULL!	#NULL!	#NULL!	#NULL!	6.9	3.4	1.3	0.9	0.1	0	4.9	15.2	45.3	92.5	31	33.6	14.3	277	7.2	19.052	0.842697	2.61538
169	29	1	4	1	1	4870	61	1.78	76	86	110	70	#NULL!	#NULL!	#NULL!	#NULL!	#NULL!	#NULL!	#NULL!	2	#NULL!	#NULL!	#NULL!	#NULL!	#NULL!	#NULL!	#NULL!	#NULL!	#NULL!	#NULL!	5.8	3.5	1.2	1	0.1	0	5.38	16.9	48.7	90.5	31.5	34.8	13.2	330	7.8	19.2526	0.883721	2.91667
170	55	1	3	1	3	3200	62	1.7	81	92	120	80	#NULL!	#NULL!	#NULL!	#NULL!	#NULL!	#NULL!	#NULL!	2	#NULL!	#NULL!	#NULL!	#NULL!	#NULL!	#NULL!	#NULL!	#NULL!	#NULL!	#NULL!	6.8	4.1	1.8	0.7	0.1	0	4.25	15.1	43.7	94.9	35.4	34.5	13.1	167	7.8	21.4533	0.880435	2.27778
171	32	2	4	1	3	4700	58	1.5	76	89	120	80	#NULL!	#NULL!	#NULL!	#NULL!	#NULL!	#NULL!	#NULL!	2	#NULL!	#NULL!	#NULL!	#NULL!	#NULL!	#NULL!	#NULL!	#NULL!	#NULL!	#NULL!	5.5	3.4	1.6	0.4	0.1	0	4.9	15.5	44.9	91.6	31.7	34.6	13.3	276	7.3	25.7778	0.853933	2.125
172	38	1	4	1	1	4780	72	1.66	83	97	120	80	#NULL!	#NULL!	#NULL!	#NULL!	#NULL!	#NULL!	#NULL!	2	#NULL!	#NULL!	#NULL!	#NULL!	#NULL!	#NULL!	#NULL!	#NULL!	#NULL!	#NULL!	8.1	3.6	2.4	0.9	0.2	0	5.17	16.9	47.9	92.6	32.6	35.2	13.5	242	7.7	26.1286	0.85567	1.5
173	54	1	2	2	3	2700	58	1.75	79	93	120	80	#NULL!	#NULL!	#NULL!	#NULL!	#NULL!	#NULL!	#NULL!	2	#NULL!	#NULL!	#NULL!	#NULL!	#NULL!	#NULL!	#NULL!	#NULL!	#NULL!	#NULL!	6.2	3.7	1.5	0.6	0.2	0.01	4.93	14.8	44	89.1	30	33.7	13.1	199	8.9	18.9388	0.849462	2.46667
174	37	1	4	1	1	7800	74	1.75	76	89	115	70	#NULL!	#NULL!	#NULL!	#NULL!	#NULL!	#NULL!	#NULL!	2	#NULL!	#NULL!	#NULL!	#NULL!	#NULL!	#NULL!	#NULL!	#NULL!	#NULL!	#NULL!	8	3.7	2.3	0.9	0.2	0	5.16	16.8	47.5	92.1	32.6	35.4	13.5	246	8.3	24.1633	0.853933	1.6087
175	27	1	4	1	1	5740	58	1.68	78	89	110	70	#NULL!	#NULL!	#NULL!	#NULL!	#NULL!	#NULL!	#NULL!	2	#NULL!	#NULL!	#NULL!	#NULL!	#NULL!	#NULL!	#NULL!	#NULL!	#NULL!	#NULL!	7.3	4.3	1.8	0.6	0.2	0	5.67	16.7	47.7	84.1	29.4	35	13.3	214	8.5	20.5499	0.876404	2.38889
176	38	2	4	1	1	7280	54	1.55	80	93	110	70	#NULL!	#NULL!	#NULL!	#NULL!	#NULL!	#NULL!	#NULL!	2	#NULL!	#NULL!	#NULL!	#NULL!	#NULL!	#NULL!	#NULL!	#NULL!	#NULL!	#NULL!	4.8	3.4	1.8	0.5	0.1	0	4.73	15.5	44.1	93.1	32.7	35.1	12.7	179	9.3	22.4766	0.860215	1.88889
177	38	2	3	2	4	2800	54	1.56	81	93	120	70	#NULL!	#NULL!	#NULL!	#NULL!	#NULL!	#NULL!	#NULL!	2	#NULL!	#NULL!	#NULL!	#NULL!	#NULL!	#NULL!	#NULL!	#NULL!	#NULL!	#NULL!	4.8	3.4	1.8	0.5	0.1	0	4.73	15.5	44.1	93.1	32.7	35.1	12.7	179	9.3	22.1893	0.870968	1.88889
178	28	1	2	2	3	3200	58	1.5	83	95	110	70	#NULL!	#NULL!	#NULL!	#NULL!	#NULL!	#NULL!	#NULL!	2	#NULL!	#NULL!	#NULL!	#NULL!	#NULL!	#NULL!	#NULL!	#NULL!	#NULL!	#NULL!	7.3	4.3	1.8	0.6	0.2	0	5.67	16.7	47.7	84.1	29.4	35	13.3	214	8.5	25.7778	0.873684	2.38889
179	32	1	4	1	1	5780	62	1.65	82	95	110	70	#NULL!	#NULL!	#NULL!	#NULL!	#NULL!	#NULL!	#NULL!	2	#NULL!	#NULL!	#NULL!	#NULL!	#NULL!	#NULL!	#NULL!	#NULL!	#NULL!	#NULL!	7.3	4.3	1.7	0.7	0.1	0	5.72	16.7	48.2	84.1	29.1	34.6	13.6	212	8.7	22.7732	0.863158	2.52941
180	28	1	1	2	4	2450	58	1.56	88	98	115	80	#NULL!	#NULL!	#NULL!	#NULL!	#NULL!	#NULL!	#NULL!	2	#NULL!	#NULL!	#NULL!	#NULL!	#NULL!	#NULL!	#NULL!	#NULL!	#NULL!	#NULL!	7.9	4.5	2.3	0.6	0.2	0	6.32	19.1	55.3	87.5	30.3	34.6	13.8	293	8	23.833	0.897959	1.95652
181	27	1	3	2	2	2780	61	1.67	85	96	120	70	#NULL!	#NULL!	#NULL!	#NULL!	#NULL!	#NULL!	#NULL!	2	#NULL!	#NULL!	#NULL!	#NULL!	#NULL!	#NULL!	#NULL!	#NULL!	#NULL!	#NULL!	8	3.7	2.4	0.4	0.2	0	5.58	18.4	51.4	92.2	33	35.8	14.5	319	7.9	21.8724	0.885417	1.54167
182	39	2	4	2	1	4870	59	1.5	76	89	115	70	#NULL!	#NULL!	#NULL!	#NULL!	#NULL!	#NULL!	#NULL!	2	#NULL!	#NULL!	#NULL!	#NULL!	#NULL!	#NULL!	#NULL!	#NULL!	#NULL!	#NULL!	6.1	3.5	2.2	0.3	0.1	0	4.45	14.6	41.8	93.9	32.8	34.9	12.6	316	7.2	26.2222	0.853933	1.59091
183	34	1	1	2	3	2740	66	1.7	77	89	120	80	#NULL!	#NULL!	#NULL!	#NULL!	#NULL!	#NULL!	#NULL!	2	#NULL!	#NULL!	#NULL!	#NULL!	#NULL!	#NULL!	#NULL!	#NULL!	#NULL!	#NULL!	8.3	3.8	2.3	0.9	0.3	0	5.22	16.8	48.4	92.8	32.3	34.8	13.7	253	8.6	22.8374	0.865169	1.65217
184	30	1	4	2	2	4280	67	1.65	86	98	110	70	#NULL!	#NULL!	#NULL!	#NULL!	#NULL!	#NULL!	#NULL!	2	#NULL!	#NULL!	#NULL!	#NULL!	#NULL!	#NULL!	#NULL!	#NULL!	#NULL!	#NULL!	7.4	4.4	1.7	0.7	0.1	0	5.78	16.5	49	84.9	28.6	33.8	13.8	233	9.4	24.6097	0.877551	2.58824
185	40	2	2	2	3	7600	59	1.55	86	99	115	70	#NULL!	#NULL!	#NULL!	#NULL!	#NULL!	#NULL!	#NULL!	2	#NULL!	#NULL!	#NULL!	#NULL!	#NULL!	#NULL!	#NULL!	#NULL!	#NULL!	#NULL!	5.7	2.8	2.2	0.6	0.1	0.01	4.5	15.4	43.4	96.5	34.3	35.5	13.4	280	7.4	24.5578	0.868687	1.27273
186	42	1	3	1	4	2500	68	1.66	87	99	120	80	#NULL!	#NULL!	#NULL!	#NULL!	#NULL!	#NULL!	#NULL!	2	#NULL!	#NULL!	#NULL!	#NULL!	#NULL!	#NULL!	#NULL!	#NULL!	#NULL!	#NULL!	6.5	4.1	1.6	0.5	0.3	0	5.68	17.6	51	89.8	31	34.6	12.6	234	8.3	24.677	0.878788	2.5625
187	56	2	2	2	4	2400	61	1.7	86	97	120	80	#NULL!	#NULL!	#NULL!	#NULL!	#NULL!	#NULL!	#NULL!	2	#NULL!	#NULL!	#NULL!	#NULL!	#NULL!	#NULL!	#NULL!	#NULL!	#NULL!	#NULL!	8.4	3.8	1.2	1	0	0	4.65	15.3	43.4	93.4	32.9	35.3	12.6	218	8.3	21.1073	0.886598	3.16667
188	40	1	1	2	4	3200	71	1.75	88	99	110	70	#NULL!	#NULL!	#NULL!	#NULL!	#NULL!	#NULL!	#NULL!	2	#NULL!	#NULL!	#NULL!	#NULL!	#NULL!	#NULL!	#NULL!	#NULL!	#NULL!	#NULL!	6.5	4.1	1.6	0.5	0.3	0	5.68	17.6	51	89.8	31	34.6	12.6	234	8.3	23.1837	0.888889	2.5625
189	45	2	3	1	3	2700	62	1.7	85	96	110	70	#NULL!	#NULL!	#NULL!	#NULL!	#NULL!	#NULL!	#NULL!	2	#NULL!	#NULL!	#NULL!	#NULL!	#NULL!	#NULL!	#NULL!	#NULL!	#NULL!	#NULL!	6.7	3.9	1.1	0.5	0.1	0	5.63	15.6	47.7	84.6	27.7	32.7	14.4	213	10	21.4533	0.885417	3.54545
190	32	1	3	1	3	3200	71	1.65	87	98	115	70	#NULL!	#NULL!	#NULL!	#NULL!	#NULL!	#NULL!	#NULL!	2	#NULL!	#NULL!	#NULL!	#NULL!	#NULL!	#NULL!	#NULL!	#NULL!	#NULL!	#NULL!	8.2	4.6	2.4	0.9	0.2	0	5.18	16.8	48.1	92.8	32.3	34.8	13.5	245	8.5	26.079	0.887755	1.91667
191	45	2	3	2	2	2400	49	1.45	74	87	110	70	#NULL!	#NULL!	#NULL!	#NULL!	#NULL!	#NULL!	#NULL!	2	#NULL!	#NULL!	#NULL!	#NULL!	#NULL!	#NULL!	#NULL!	#NULL!	#NULL!	#NULL!	4.4	2.2	1.6	0.5	0	0	4.53	15.6	42.4	93.6	34.5	35.3	12.4	284	9.2	23.3056	0.850575	1.375
192	54	1	3	2	2	2450	61	1.75	77	88	120	80	#NULL!	#NULL!	#NULL!	#NULL!	#NULL!	#NULL!	#NULL!	2	#NULL!	#NULL!	#NULL!	#NULL!	#NULL!	#NULL!	#NULL!	#NULL!	#NULL!	#NULL!	8	4.1	1.7	0.7	0	0	4.31	14.7	42.8	99.2	34.1	34.3	15.2	266	7.4	19.9184	0.875	2.41176
193	41	2	1	1	4	3700	60	1.6	77	88	112	70	#NULL!	#NULL!	#NULL!	#NULL!	#NULL!	#NULL!	#NULL!	2	#NULL!	#NULL!	#NULL!	#NULL!	#NULL!	#NULL!	#NULL!	#NULL!	#NULL!	#NULL!	6.1	3.4	2.2	0.3	0.1	0	4.51	14.6	42.2	93.6	32.3	34.5	12.7	320	7.1	23.4375	0.875	1.54545
194	40	2	3	1	1	1500	54	1.6	79	89	110	70	#NULL!	#NULL!	#NULL!	#NULL!	#NULL!	#NULL!	#NULL!	2	#NULL!	#NULL!	#NULL!	#NULL!	#NULL!	#NULL!	#NULL!	#NULL!	#NULL!	#NULL!	7.5	5	1.7	0.7	0.1	0	4.68	14.6	43.4	92.7	31.2	33.7	13.9	262	8	21.0937	0.88764	2.94118
195	41	1	2	1	3	1500	66	1.7	78	89	120	80	#NULL!	#NULL!	#NULL!	#NULL!	#NULL!	#NULL!	#NULL!	2	#NULL!	#NULL!	#NULL!	#NULL!	#NULL!	#NULL!	#NULL!	#NULL!	#NULL!	#NULL!	6.3	3.9	1.6	0.5	0.2	0	5.69	17.9	51	89.7	31.4	35	12.4	233	8.4	22.8374	0.876404	2.4375
196	42	2	2	1	4	1800	54	1.54	75	87	115	70	#NULL!	#NULL!	#NULL!	#NULL!	#NULL!	#NULL!	#NULL!	2	#NULL!	#NULL!	#NULL!	#NULL!	#NULL!	#NULL!	#NULL!	#NULL!	#NULL!	#NULL!	7.3	4.8	1.7	0.7	0.1	0	4.65	14.6	43.1	92.7	31.5	34	13.9	250	7.1	22.7694	0.862069	2.82353
197	41	2	3	1	1	1700	50	1.54	73	85	120	80	#NULL!	#NULL!	#NULL!	#NULL!	#NULL!	#NULL!	#NULL!	2	#NULL!	#NULL!	#NULL!	#NULL!	#NULL!	#NULL!	#NULL!	#NULL!	#NULL!	#NULL!	7.2	4.7	1.7	0.7	0.1	0	4.7	14.6	43.4	94.2	31.1	33.7	14.2	251	7.3	21.0828	0.858824	2.76471
198	41	2	3	1	1	1400	51	1.45	82	92	120	80	#NULL!	#NULL!	#NULL!	#NULL!	#NULL!	#NULL!	#NULL!	2	#NULL!	#NULL!	#NULL!	#NULL!	#NULL!	#NULL!	#NULL!	#NULL!	#NULL!	#NULL!	3.9	1.6	1.6	0.4	0.2	0	4.47	14	41.4	92.6	31.4	33.9	14	259	7.9	24.2568	0.891304	1
199	43	2	4	1	1	7845	58	1.65	75	87	110	80	#NULL!	#NULL!	#NULL!	#NULL!	#NULL!	#NULL!	#NULL!	2	#NULL!	#NULL!	#NULL!	#NULL!	#NULL!	#NULL!	#NULL!	#NULL!	#NULL!	#NULL!	4.2	2.3	1.6	0.3	0	0	4.71	15.6	44.8	95.1	33.2	34.9	13	293	8.2	21.3039	0.862069	1.4375
200	30	1	4	1	4	3200	62	1.65	77	89	110	70	#NULL!	#NULL!	#NULL!	#NULL!	#NULL!	#NULL!	#NULL!	2	#NULL!	#NULL!	#NULL!	#NULL!	#NULL!	#NULL!	#NULL!	#NULL!	#NULL!	#NULL!	5.3	2.9	1.7	0.5	0.1	0	4.87	14.2	41.6	97.2	31.4	32.3	13	195	7.3	22.7732	0.865169	1.70588
201	33	1	4	2	3	2400	62	1.62	72	85	110	70	#NULL!	#NULL!	#NULL!	#NULL!	#NULL!	#NULL!	#NULL!	2	#NULL!	#NULL!	#NULL!	#NULL!	#NULL!	#NULL!	#NULL!	#NULL!	#NULL!	#NULL!	5.6	3.4	1.7	0.4	0.1	0	5.42	18	54.3	100	33.3	33.2	13.1	218	7.5	23.6244	0.847059	2
202	43	2	2	1	3	4700	61	1.55	70	83	118	80	#NULL!	#NULL!	#NULL!	#NULL!	#NULL!	#NULL!	#NULL!	2	#NULL!	#NULL!	#NULL!	#NULL!	#NULL!	#NULL!	#NULL!	#NULL!	#NULL!	#NULL!	7.3	3.4	3.2	0.6	0.1	0	5.71	18.2	52	91	32	35.1	13.8	243	9.8	25.3902	0.843373	1.0625
203	31	1	3	1	4	3200	58	1.64	73	86	120	80	#NULL!	#NULL!	#NULL!	#NULL!	#NULL!	#NULL!	#NULL!	2	#NULL!	#NULL!	#NULL!	#NULL!	#NULL!	#NULL!	#NULL!	#NULL!	#NULL!	#NULL!	3.2	2.2	1.6	0.3	0.2	0	4.34	15.4	39.5	91.1	33.4	34.6	13.1	209	6.9	21.5645	0.848837	1.375
204	29	1	3	1	3	4700	62	1.58	79	92	120	80	#NULL!	#NULL!	#NULL!	#NULL!	#NULL!	#NULL!	#NULL!	2	#NULL!	#NULL!	#NULL!	#NULL!	#NULL!	#NULL!	#NULL!	#NULL!	#NULL!	#NULL!	6.2	2.8	2.3	0.3	0.3	0	4.66	14.2	42.4	90.9	30.5	33.6	13.9	239	8	24.8358	0.858696	1.21739
205	31	1	3	1	3	1800	63	1.75	74	89	120	80	#NULL!	#NULL!	#NULL!	#NULL!	#NULL!	#NULL!	#NULL!	2	#NULL!	#NULL!	#NULL!	#NULL!	#NULL!	#NULL!	#NULL!	#NULL!	#NULL!	#NULL!	5.6	3.6	1.4	0.5	0.1	0	5.6	16.3	48	85.7	28.5	33.3	13.6	287	8.7	20.5714	0.831461	2.57143
206	33	1	4	1	4	2500	65	1.7	78	89	110	70	#NULL!	#NULL!	#NULL!	#NULL!	#NULL!	#NULL!	#NULL!	2	#NULL!	#NULL!	#NULL!	#NULL!	#NULL!	#NULL!	#NULL!	#NULL!	#NULL!	#NULL!	6.4	3.3	2.6	0.4	0.2	0	4.51	14.4	43.1	95.7	31.9	33.4	12.9	249	9.2	22.4913	0.876404	1.26923
207	39	1	4	1	1	4580	69	1.78	78	91	110	80	#NULL!	#NULL!	#NULL!	#NULL!	#NULL!	#NULL!	#NULL!	2	#NULL!	#NULL!	#NULL!	#NULL!	#NULL!	#NULL!	#NULL!	#NULL!	#NULL!	#NULL!	6.4	4.1	1.6	0.6	0.1	0	4.29	14.6	42.9	99.9	33.9	33.9	13	239	8.6	21.7776	0.857143	2.5625
208	54	2	4	1	1	7800	58	1.75	78	94	115	70	#NULL!	#NULL!	#NULL!	#NULL!	#NULL!	#NULL!	#NULL!	2	#NULL!	#NULL!	#NULL!	#NULL!	#NULL!	#NULL!	#NULL!	#NULL!	#NULL!	#NULL!	5.3	4.3	1.7	0.3	0.1	0	5.33	17.3	52	97.5	32.4	32.2	13.6	169	9.2	18.9388	0.829787	2.52941
209	47	2	4	1	3	7400	61	1.75	72	85	120	80	#NULL!	#NULL!	#NULL!	#NULL!	#NULL!	#NULL!	#NULL!	2	#NULL!	#NULL!	#NULL!	#NULL!	#NULL!	#NULL!	#NULL!	#NULL!	#NULL!	#NULL!	6.3	3.7	2.1	0.4	0.1	0	5.4	16.8	51	93.6	31.9	34.1	12.9	184	8.2	19.9184	0.847059	1.7619
210	36	1	4	1	1	4500	67	1.56	72	84	120	80	#NULL!	#NULL!	#NULL!	#NULL!	#NULL!	#NULL!	#NULL!	2	#NULL!	#NULL!	#NULL!	#NULL!	#NULL!	#NULL!	#NULL!	#NULL!	#NULL!	#NULL!	6.5	3.3	2.7	0.4	0.2	0	4.44	14.4	42.8	96.4	32.5	33.7	13.4	242	9.2	27.5312	0.857143	1.22222
211	52	2	3	2	3	3400	61	1.7	73	87	115	70	#NULL!	#NULL!	#NULL!	#NULL!	#NULL!	#NULL!	#NULL!	2	#NULL!	#NULL!	#NULL!	#NULL!	#NULL!	#NULL!	#NULL!	#NULL!	#NULL!	#NULL!	3.5	1.9	1.3	0.2	0.1	0	5.3	16	49.2	90.1	30.1	33.8	12.6	269	7.8	21.1073	0.83908	1.46154
212	39	1	2	1	3	5200	62	1.54	82	93	110	70	#NULL!	#NULL!	#NULL!	#NULL!	#NULL!	#NULL!	#NULL!	2	#NULL!	#NULL!	#NULL!	#NULL!	#NULL!	#NULL!	#NULL!	#NULL!	#NULL!	#NULL!	6.5	4.2	1.6	0.6	0.1	0	4.3	14.5	43.1	100	33.8	33.7	13.3	248	8.6	26.1427	0.88172	2.625
213	37	1	4	2	3	5250	68	1.62	77	90	120	80	#NULL!	#NULL!	#NULL!	#NULL!	#NULL!	#NULL!	#NULL!	2	#NULL!	#NULL!	#NULL!	#NULL!	#NULL!	#NULL!	#NULL!	#NULL!	#NULL!	#NULL!	6	2.5	2.4	0.3	0.3	0	4.67	14.2	42.3	90.6	30.4	33.5	13.9	236	8.2	25.9107	0.855556	1.04167
214	36	1	4	1	2	7800	66	1.61	74	87	110	70	#NULL!	#NULL!	#NULL!	#NULL!	#NULL!	#NULL!	#NULL!	2	#NULL!	#NULL!	#NULL!	#NULL!	#NULL!	#NULL!	#NULL!	#NULL!	#NULL!	#NULL!	6.6	3.3	2.7	0.3	0.2	0	4.43	14.4	42.6	96	32.4	33.8	13.1	245	9.1	25.462	0.850575	1.22222
215	48	2	4	1	1	1500	61	1.66	79	91	120	80	#NULL!	#NULL!	#NULL!	#NULL!	#NULL!	#NULL!	#NULL!	2	#NULL!	#NULL!	#NULL!	#NULL!	#NULL!	#NULL!	#NULL!	#NULL!	#NULL!	#NULL!	6.6	3.9	2.1	0.4	0.1	0	5.45	16.5	49	89.9	30.3	33.7	13.2	162	8.6	22.1367	0.868132	1.85714
216	37	1	3	1	3	8500	64	1.67	77	92	110	70	#NULL!	#NULL!	#NULL!	#NULL!	#NULL!	#NULL!	#NULL!	2	#NULL!	#NULL!	#NULL!	#NULL!	#NULL!	#NULL!	#NULL!	#NULL!	#NULL!	#NULL!	5.6	3.7	1.4	0.5	0.1	0	5.6	17.2	48.3	86.2	30.7	35.6	13.5	294	9	22.9481	0.836957	2.64286
217	38	1	4	1	1	5700	65	1.72	80	94	120	80	#NULL!	#NULL!	#NULL!	#NULL!	#NULL!	#NULL!	#NULL!	2	#NULL!	#NULL!	#NULL!	#NULL!	#NULL!	#NULL!	#NULL!	#NULL!	#NULL!	#NULL!	5.7	3.5	1.7	0.3	0.1	0	5.33	18.1	53.7	100	33.9	33.6	13	218	8.6	21.9713	0.851064	2.05882
218	51	1	1	1	4	1400	69	1.64	81	94	120	80	#NULL!	#NULL!	#NULL!	#NULL!	#NULL!	#NULL!	#NULL!	2	#NULL!	#NULL!	#NULL!	#NULL!	#NULL!	#NULL!	#NULL!	#NULL!	#NULL!	#NULL!	8.6	5.9	1.6	1	0.1	0	4.7	15	43.3	92.2	31.9	34.7	14.3	243	7.2	25.6544	0.861702	3.6875
219	37	1	3	1	2	7800	68	1.7	82	95	112	70	#NULL!	#NULL!	#NULL!	#NULL!	#NULL!	#NULL!	#NULL!	2	#NULL!	#NULL!	#NULL!	#NULL!	#NULL!	#NULL!	#NULL!	#NULL!	#NULL!	#NULL!	8.3	4.3	1.8	0.3	0	0	5.41	16	47	86.8	29.5	33.9	14.2	288	7.2	23.5294	0.863158	2.38889
220	57	1	4	1	1	8900	71	1.78	79	93	120	70	#NULL!	#NULL!	#NULL!	#NULL!	#NULL!	#NULL!	#NULL!	2	#NULL!	#NULL!	#NULL!	#NULL!	#NULL!	#NULL!	#NULL!	#NULL!	#NULL!	#NULL!	7.8	4	1.7	0.5	0	0	5.73	17.9	51.9	90.7	31.3	34.5	13.8	241	8.9	22.4088	0.849462	2.35294
221	53	1	4	1	3	1800	61	1.65	83	94	110	70	#NULL!	#NULL!	#NULL!	#NULL!	#NULL!	#NULL!	#NULL!	2	#NULL!	#NULL!	#NULL!	#NULL!	#NULL!	#NULL!	#NULL!	#NULL!	#NULL!	#NULL!	4.8	3	1.3	0.3	0.2	0	5.59	17.5	51.9	93	31.3	33.7	13.7	153	8.7	22.4059	0.882979	2.30769
222	50	1	4	1	3	1500	66	1.6	75	85	120	80	#NULL!	#NULL!	#NULL!	#NULL!	#NULL!	#NULL!	#NULL!	2	#NULL!	#NULL!	#NULL!	#NULL!	#NULL!	#NULL!	#NULL!	#NULL!	#NULL!	#NULL!	4.9	2.9	1.3	0.4	0.2	0	5.52	17.5	51.3	93.1	31.7	34	13.6	154	8.6	25.7812	0.882353	2.23077
223	49	1	3	1	2	7600	64	1.68	74	88	120	80	#NULL!	#NULL!	#NULL!	#NULL!	#NULL!	#NULL!	#NULL!	2	#NULL!	#NULL!	#NULL!	#NULL!	#NULL!	#NULL!	#NULL!	#NULL!	#NULL!	#NULL!	6.6	5.1	1.1	0.3	0	0	5.1	16	45.9	90	31.4	34.9	13.1	238	9.8	22.6757	0.840909	4.63636
224	50	1	3	1	3	4500	71	1.8	74	86	115	70	#NULL!	#NULL!	#NULL!	#NULL!	#NULL!	#NULL!	#NULL!	2	#NULL!	#NULL!	#NULL!	#NULL!	#NULL!	#NULL!	#NULL!	#NULL!	#NULL!	#NULL!	4.4	2.5	1.1	0.4	0.3	0	5.6	18	52	89.2	32.5	36	14.4	216	8.8	21.9136	0.860465	2.27273
225	50	1	4	1	1	7670	69	1.75	71	84	120	80	#NULL!	#NULL!	#NULL!	#NULL!	#NULL!	#NULL!	#NULL!	2	#NULL!	#NULL!	#NULL!	#NULL!	#NULL!	#NULL!	#NULL!	#NULL!	#NULL!	#NULL!	7.9	5.6	1.7	0.5	0.1	0	5.78	17.9	52.6	91	30.9	34	13.7	239	8.7	22.5306	0.845238	3.29412
226	51	1	2	2	4	1200	67	1.7	71	86	120	80	#NULL!	#NULL!	#NULL!	#NULL!	#NULL!	#NULL!	#NULL!	2	#NULL!	#NULL!	#NULL!	#NULL!	#NULL!	#NULL!	#NULL!	#NULL!	#NULL!	#NULL!	8.1	4.7	1.5	0.7	0	0	5.68	17.2	51.7	91	30.2	34.6	13.3	213	7.6	23.1834	0.825581	3.13333
227	34	1	4	2	1	1500	62	1.54	72	86	120	80	#NULL!	#NULL!	#NULL!	#NULL!	#NULL!	#NULL!	#NULL!	2	#NULL!	#NULL!	#NULL!	#NULL!	#NULL!	#NULL!	#NULL!	#NULL!	#NULL!	#NULL!	4.5	2.4	1.6	0.4	0.1	0	5.36	16.1	45.7	85.1	29.9	35.2	13.3	258	8.1	26.1427	0.837209	1.5
228	35	1	4	2	1	5700	64	1.74	70	83	115	70	#NULL!	#NULL!	#NULL!	#NULL!	#NULL!	#NULL!	#NULL!	2	#NULL!	#NULL!	#NULL!	#NULL!	#NULL!	#NULL!	#NULL!	#NULL!	#NULL!	#NULL!	8.1	4.2	2.8	0.7	0.3	0	5.4	17.3	48.9	90.5	32	35.3	13.1	340	7.9	21.1389	0.843373	1.5
229	44	2	3	1	3	4800	66	1.7	68	81	110	70	#NULL!	#NULL!	#NULL!	#NULL!	#NULL!	#NULL!	#NULL!	2	#NULL!	#NULL!	#NULL!	#NULL!	#NULL!	#NULL!	#NULL!	#NULL!	#NULL!	#NULL!	8.1	5	1.3	0.6	0.1	0	5.06	18	54	93.7	31.3	33.4	14.3	271	7.9	22.8374	0.839506	3.84615
230	55	2	4	2	1	8400	67	1.65	70	84	120	80	#NULL!	#NULL!	#NULL!	#NULL!	#NULL!	#NULL!	#NULL!	2	#NULL!	#NULL!	#NULL!	#NULL!	#NULL!	#NULL!	#NULL!	#NULL!	#NULL!	#NULL!	8.2	4.8	2.9	0.7	0.1	0.01	5.17	16.1	46.9	90.7	31.1	34.3	15.2	308	7.8	24.6097	0.833333	1.65517
231	56	2	3	1	3	4500	62	1.56	71	83	115	70	#NULL!	#NULL!	#NULL!	#NULL!	#NULL!	#NULL!	#NULL!	2	#NULL!	#NULL!	#NULL!	#NULL!	#NULL!	#NULL!	#NULL!	#NULL!	#NULL!	#NULL!	4.8	1.5	2.9	0.3	0.1	0	5.11	14.6	41.3	80.8	28.6	35.4	13.3	338	7.7	25.4767	0.855422	0.517241
232	57	2	3	1	4	5700	59	1.6	68	80	120	80	#NULL!	#NULL!	#NULL!	#NULL!	#NULL!	#NULL!	#NULL!	2	#NULL!	#NULL!	#NULL!	#NULL!	#NULL!	#NULL!	#NULL!	#NULL!	#NULL!	#NULL!	8.9	3.5	2.8	0.5	0.2	0.01	5.32	14.6	42.4	79.7	27.5	34.5	14	340	7.5	23.0469	0.85	1.25
233	46	2	3	1	4	3600	67	1.65	71	84	110	70	#NULL!	#NULL!	#NULL!	#NULL!	#NULL!	#NULL!	#NULL!	2	#NULL!	#NULL!	#NULL!	#NULL!	#NULL!	#NULL!	#NULL!	#NULL!	#NULL!	#NULL!	7.7	5.7	1.4	0.6	0.1	0	4.99	14.2	40.9	82	28.5	34.7	12.9	309	7	24.6097	0.845238	4.07143
234	45	2	4	1	1	6700	64	1.62	71	84	120	80	#NULL!	#NULL!	#NULL!	#NULL!	#NULL!	#NULL!	#NULL!	2	#NULL!	#NULL!	#NULL!	#NULL!	#NULL!	#NULL!	#NULL!	#NULL!	#NULL!	#NULL!	6.8	3.5	1.9	0.9	0.1	0	5.4	16	50.6	93	30	32	14.6	339	7.5	24.3865	0.845238	1.84211
235	50	2	4	1	4	2400	67	1.75	71	84	120	80	#NULL!	#NULL!	#NULL!	#NULL!	#NULL!	#NULL!	#NULL!	2	#NULL!	#NULL!	#NULL!	#NULL!	#NULL!	#NULL!	#NULL!	#NULL!	#NULL!	#NULL!	8.6	4.3	1.9	0.6	0	0	5.53	15	42.1	86.1	28.8	32.3	15.1	211	7.8	21.8776	0.845238	2.26316
236	58	2	3	1	2	2800	68	1.65	71	85	120	80	#NULL!	#NULL!	#NULL!	#NULL!	#NULL!	#NULL!	#NULL!	2	#NULL!	#NULL!	#NULL!	#NULL!	#NULL!	#NULL!	#NULL!	#NULL!	#NULL!	#NULL!	6.5	5	1.2	0.3	0	0	4.41	15.4	44.4	100	34	34.7	14.1	267	7.9	24.977	0.835294	4.16667
237	57	2	4	1	3	2500	62	1.65	71	85	115	70	#NULL!	#NULL!	#NULL!	#NULL!	#NULL!	#NULL!	#NULL!	2	#NULL!	#NULL!	#NULL!	#NULL!	#NULL!	#NULL!	#NULL!	#NULL!	#NULL!	#NULL!	6.4	4.9	1.1	0.4	0	0	4.38	15.3	44.1	95	31	34.8	14.1	253	7.7	22.7732	0.835294	4.45455
238	47	2	4	1	1	8400	62	1.64	72	85	120	80	#NULL!	#NULL!	#NULL!	#NULL!	#NULL!	#NULL!	#NULL!	2	#NULL!	#NULL!	#NULL!	#NULL!	#NULL!	#NULL!	#NULL!	#NULL!	#NULL!	#NULL!	8.1	5.4	2.2	0.5	0.1	0	5.17	15.8	45.6	88.3	30.6	34.7	13	241	8.9	23.0518	0.847059	2.45455
239	50	2	3	1	3	3400	60	1.61	69	80	110	70	#NULL!	#NULL!	#NULL!	#NULL!	#NULL!	#NULL!	#NULL!	2	#NULL!	#NULL!	#NULL!	#NULL!	#NULL!	#NULL!	#NULL!	#NULL!	#NULL!	#NULL!	8.8	4.6	1.6	0.6	0	0	5.46	16	50	91.5	29.1	33.3	14.8	251	8.4	23.1473	0.8625	2.875
240	61	2	4	1	3	1800	64	1.7	71	82	120	80	#NULL!	#NULL!	#NULL!	#NULL!	#NULL!	#NULL!	#NULL!	2	#NULL!	#NULL!	#NULL!	#NULL!	#NULL!	#NULL!	#NULL!	#NULL!	#NULL!	#NULL!	8.2	5.2	2.2	0.6	0.1	0	4.62	15.5	45	97.5	33.5	34.4	13.9	268	7.2	22.1453	0.865854	2.36364
241	49	2	4	1	4	1800	61	1.68	69	83	120	70	#NULL!	#NULL!	#NULL!	#NULL!	#NULL!	#NULL!	#NULL!	2	#NULL!	#NULL!	#NULL!	#NULL!	#NULL!	#NULL!	#NULL!	#NULL!	#NULL!	#NULL!	7.2	4.5	2	0.6	0	0	4.82	15.6	45.5	94.5	32.4	34.3	13.2	270	8.2	21.6128	0.831325	2.25
242	50	2	4	1	4	7900	58	1.55	68	81	110	70	#NULL!	#NULL!	#NULL!	#NULL!	#NULL!	#NULL!	#NULL!	2	#NULL!	#NULL!	#NULL!	#NULL!	#NULL!	#NULL!	#NULL!	#NULL!	#NULL!	#NULL!	7.2	4.4	2.1	0.6	0	0	4.81	15.5	45.4	94.4	32.3	34.2	13.3	273	7.9	24.1415	0.839506	2.09524
243	49	2	3	1	3	8700	58	1.65	68	82	120	70	#NULL!	#NULL!	#NULL!	#NULL!	#NULL!	#NULL!	#NULL!	2	#NULL!	#NULL!	#NULL!	#NULL!	#NULL!	#NULL!	#NULL!	#NULL!	#NULL!	#NULL!	8.7	4.5	1.7	0.5	0	0	5.3	16	47.2	87.8	29.7	33.8	13.2	153	8.7	21.3039	0.829268	2.64706
244	51	2	3	1	2	800	59	1.67	66	81	120	70	#NULL!	#NULL!	#NULL!	#NULL!	#NULL!	#NULL!	#NULL!	2	#NULL!	#NULL!	#NULL!	#NULL!	#NULL!	#NULL!	#NULL!	#NULL!	#NULL!	#NULL!	5.2	3.4	2	0.6	0.2	0.01	4.8	14.7	40.9	85.1	30.5	35.9	12.3	255	9	21.1553	0.814815	1.7
245	44	1	4	1	1	8100	62	1.75	69	83	120	80	#NULL!	#NULL!	#NULL!	#NULL!	#NULL!	#NULL!	#NULL!	2	#NULL!	#NULL!	#NULL!	#NULL!	#NULL!	#NULL!	#NULL!	#NULL!	#NULL!	#NULL!	7.4	5.1	1.6	0.6	0	0	5.64	17.1	48	85.1	30.4	35.7	13.1	289	8	20.2449	0.831325	3.1875
246	44	1	4	1	2	3400	63	1.76	67	82	120	80	#NULL!	#NULL!	#NULL!	#NULL!	#NULL!	#NULL!	#NULL!	2	#NULL!	#NULL!	#NULL!	#NULL!	#NULL!	#NULL!	#NULL!	#NULL!	#NULL!	#NULL!	6.8	5.3	1.1	0.4	0	0	5.41	15.9	44.4	82	29.4	35.8	13.1	233	7.6	20.3383	0.817073	4.81818
247	42	1	4	1	1	8340	64	1.78	69	83	110	70	#NULL!	#NULL!	#NULL!	#NULL!	#NULL!	#NULL!	#NULL!	2	#NULL!	#NULL!	#NULL!	#NULL!	#NULL!	#NULL!	#NULL!	#NULL!	#NULL!	#NULL!	6.9	5.4	1.1	0.4	0	0	5.5	15.9	45.2	82.1	28.9	35.3	13.4	237	7.7	20.1995	0.831325	4.90909
248	34	1	4	1	1	6779	68	1.65	71	85	110	70	#NULL!	#NULL!	#NULL!	#NULL!	#NULL!	#NULL!	#NULL!	2	#NULL!	#NULL!	#NULL!	#NULL!	#NULL!	#NULL!	#NULL!	#NULL!	#NULL!	#NULL!	7.2	4.9	1.7	0.5	0	0	5.59	17.2	47.6	85.1	30.8	36.2	13.3	290	7.9	24.977	0.835294	2.88235
249	40	1	4	1	2	2800	68	1.74	69	84	110	70	#NULL!	#NULL!	#NULL!	#NULL!	#NULL!	#NULL!	#NULL!	2	#NULL!	#NULL!	#NULL!	#NULL!	#NULL!	#NULL!	#NULL!	#NULL!	#NULL!	#NULL!	6.9	5.4	1	0.5	0	0	5.46	15.8	44.9	82.2	29	35.3	13.2	231	7.8	22.46	0.821429	5.4
250	46	1	3	1	4	1000	54	1.64	76	90	110	70	#NULL!	#NULL!	#NULL!	#NULL!	#NULL!	#NULL!	#NULL!	2	#NULL!	#NULL!	#NULL!	#NULL!	#NULL!	#NULL!	#NULL!	#NULL!	#NULL!	#NULL!	8.3	4.4	2.7	0.8	0.3	0	5.45	17.2	49.1	90	31.6	35.1	13	330	8.5	20.0773	0.844444	1.62963
251	44	1	3	1	2	1800	56	1.65	68	84	110	70	#NULL!	#NULL!	#NULL!	#NULL!	#NULL!	#NULL!	#NULL!	2	#NULL!	#NULL!	#NULL!	#NULL!	#NULL!	#NULL!	#NULL!	#NULL!	#NULL!	#NULL!	7.2	5	1.5	0.6	0.1	0	5.66	17.2	48.6	85.9	30.4	35.4	13.3	297	8.2	20.5693	0.809524	3.33333
252	42	1	3	2	4	1500	63	1.75	80	94	120	80	#NULL!	#NULL!	#NULL!	#NULL!	#NULL!	#NULL!	#NULL!	2	#NULL!	#NULL!	#NULL!	#NULL!	#NULL!	#NULL!	#NULL!	#NULL!	#NULL!	#NULL!	6.8	5.3	1.2	0.3	0	0	5.44	15.9	44.9	82.4	29.3	35.5	13.3	235	7.9	20.5714	0.851064	4.41667
253	43	1	2	2	4	1800	65	1.56	70	87	120	80	#NULL!	#NULL!	#NULL!	#NULL!	#NULL!	#NULL!	#NULL!	2	#NULL!	#NULL!	#NULL!	#NULL!	#NULL!	#NULL!	#NULL!	#NULL!	#NULL!	#NULL!	7.9	4.2	2.9	0.8	0.2	0	5.11	16.1	47.4	91.2	31.1	34.1	15.1	312	7.9	26.7094	0.804598	1.44828
254	49	1	4	1	3	2400	64	1.78	71	86	120	80	#NULL!	#NULL!	#NULL!	#NULL!	#NULL!	#NULL!	#NULL!	2	#NULL!	#NULL!	#NULL!	#NULL!	#NULL!	#NULL!	#NULL!	#NULL!	#NULL!	#NULL!	6.6	4.9	1.3	0.4	0	0	5.09	16.1	45.8	90.1	31.6	35.1	13.3	251	9.1	20.1995	0.825581	3.76923
255	41	1	4	1	4	1700	66	1.65	70	84	110	70	#NULL!	#NULL!	#NULL!	#NULL!	#NULL!	#NULL!	#NULL!	2	#NULL!	#NULL!	#NULL!	#NULL!	#NULL!	#NULL!	#NULL!	#NULL!	#NULL!	#NULL!	4.9	2.5	2.8	0.4	0.1	0	5.64	17.8	50.2	89	31.5	35.3	13.4	215	8.6	24.2424	0.833333	0.892857
256	43	1	4	1	4	1700	58	1.68	66	79	110	70	#NULL!	#NULL!	#NULL!	#NULL!	#NULL!	#NULL!	#NULL!	2	#NULL!	#NULL!	#NULL!	#NULL!	#NULL!	#NULL!	#NULL!	#NULL!	#NULL!	#NULL!	6.6	4.9	1.3	0.4	0	0	5.09	16.1	45.8	90.1	31.6	35.1	13.3	251	9.1	20.5499	0.835443	3.76923
257	42	1	4	1	1	2800	61	1.75	68	81	120	80	#NULL!	#NULL!	#NULL!	#NULL!	#NULL!	#NULL!	#NULL!	2	#NULL!	#NULL!	#NULL!	#NULL!	#NULL!	#NULL!	#NULL!	#NULL!	#NULL!	#NULL!	5.7	3.5	1.8	0.4	0	0	5.83	18	50.4	86.5	30.9	35.7	13.3	244	7.9	19.9184	0.839506	1.94444
258	42	1	4	1	1	5700	64	1.79	66	80	120	80	#NULL!	#NULL!	#NULL!	#NULL!	#NULL!	#NULL!	#NULL!	2	#NULL!	#NULL!	#NULL!	#NULL!	#NULL!	#NULL!	#NULL!	#NULL!	#NULL!	#NULL!	5.6	3.3	1.9	0.4	0	0	5.82	18	50.5	86.9	30.9	35.5	13.5	234	8.4	19.9744	0.825	1.73684
259	44	1	4	1	2	8500	61	1.78	69	81	120	80	#NULL!	#NULL!	#NULL!	#NULL!	#NULL!	#NULL!	#NULL!	2	#NULL!	#NULL!	#NULL!	#NULL!	#NULL!	#NULL!	#NULL!	#NULL!	#NULL!	#NULL!	4.3	1.8	1.7	0.2	0.2	0	5.86	16.5	48.1	82	28.1	34.3	12.3	232	8	19.2526	0.851852	1.05882
260	49	1	3	2	4	1400	56	1.7	80	94	120	80	#NULL!	#NULL!	#NULL!	#NULL!	#NULL!	#NULL!	#NULL!	2	#NULL!	#NULL!	#NULL!	#NULL!	#NULL!	#NULL!	#NULL!	#NULL!	#NULL!	#NULL!	7.9	4.4	1.6	0.5	0	0	5.75	17.9	52.6	91.4	31.1	34.1	13.6	242	8.9	19.3772	0.851064	2.75
261	39	1	4	1	2	9087	61	1.77	68	80	110	70	#NULL!	#NULL!	#NULL!	#NULL!	#NULL!	#NULL!	#NULL!	2	#NULL!	#NULL!	#NULL!	#NULL!	#NULL!	#NULL!	#NULL!	#NULL!	#NULL!	#NULL!	4.7	2.9	1.3	0.3	0.2	0	5.53	17.5	51.3	92.7	31.6	34.1	13.5	153	8.5	19.4708	0.85	2.23077
262	41	1	3	2	1	1700	62	1.77	70	84	115	70	#NULL!	#NULL!	#NULL!	#NULL!	#NULL!	#NULL!	#NULL!	2	#NULL!	#NULL!	#NULL!	#NULL!	#NULL!	#NULL!	#NULL!	#NULL!	#NULL!	#NULL!	4.3	1.7	1.7	0.3	0.3	0.01	5.8	16.4	47.7	82.2	28.3	34.5	12.5	225	7.8	19.79	0.833333	1
263	38	1	3	1	3	2500	62	1.78	66	84	120	80	#NULL!	#NULL!	#NULL!	#NULL!	#NULL!	#NULL!	#NULL!	2	#NULL!	#NULL!	#NULL!	#NULL!	#NULL!	#NULL!	#NULL!	#NULL!	#NULL!	#NULL!	5.3	2.6	2.9	0.6	0.2	0	5.4	15.3	43.8	81.1	28.2	34.8	13.8	300	7.1	19.5682	0.785714	0.896552
264	44	1	4	1	1	7500	66	1.79	70	80	110	70	#NULL!	#NULL!	#NULL!	#NULL!	#NULL!	#NULL!	#NULL!	2	#NULL!	#NULL!	#NULL!	#NULL!	#NULL!	#NULL!	#NULL!	#NULL!	#NULL!	#NULL!	5.6	3.2	2.8	0.6	0.2	0	4.8	14.5	40.9	85.2	30.2	35.4	12.3	249	8.4	20.5986	0.875	1.14286
265	47	1	3	2	3	570	61	1.78	69	82	120	80	#NULL!	#NULL!	#NULL!	#NULL!	#NULL!	#NULL!	#NULL!	2	#NULL!	#NULL!	#NULL!	#NULL!	#NULL!	#NULL!	#NULL!	#NULL!	#NULL!	#NULL!	6.1	3.3	1.8	0.8	0.2	0	4.89	15	43.3	88.4	30.6	34.6	13.7	215	6.8	19.2526	0.841463	1.83333
266	35	1	4	1	1	4700	60	1.76	67	87	110	70	#NULL!	#NULL!	#NULL!	#NULL!	#NULL!	#NULL!	#NULL!	2	#NULL!	#NULL!	#NULL!	#NULL!	#NULL!	#NULL!	#NULL!	#NULL!	#NULL!	#NULL!	8.6	3.8	1.9	0.2	0	0	5.42	16	46.6	86	29.5	34.3	14.1	299	7.8	19.3698	0.770115	2
267	32	1	3	2	4	870	54	1.65	82	93	120	80	#NULL!	#NULL!	#NULL!	#NULL!	#NULL!	#NULL!	#NULL!	2	#NULL!	#NULL!	#NULL!	#NULL!	#NULL!	#NULL!	#NULL!	#NULL!	#NULL!	#NULL!	5.72	3.2	2.5	0.6	0.3	0	4.87	14.5	40.9	84.9	30.1	35.5	12.1	262	8.7	19.8347	0.88172	1.28
268	43	1	4	1	1	2800	66	1.78	70	84	110	70	#NULL!	#NULL!	#NULL!	#NULL!	#NULL!	#NULL!	#NULL!	2	#NULL!	#NULL!	#NULL!	#NULL!	#NULL!	#NULL!	#NULL!	#NULL!	#NULL!	#NULL!	5.7	3.5	1.8	0.3	0	0	5.66	17.8	48.4	85.6	31.5	36.8	13.2	233	7.4	20.8307	0.833333	1.94444
